# Supplementary material for: De novo genome assembly depicts the immune genomic characteristics of cattle
Source: Nat Commun. 2023 Oct 19;14:6601. doi: 10.1038/s41467-023-42161-1 (PMC10587341; doi:10.1038/s41467-023-42161-1)
Supplement: Supplementary file 4 — Supplementary Data 1-10 [file 41467_2023_42161_MOESM4_ESM.xlsx]

## Sheet: Supplementary_Data1
#Supplementary_Data1: Statistics of raw sequencing data
# ONT ultra-long flow cells
library_ID	TotalPassReadsBases	TotalPassReadsNumbers	passReadsMeanLength	passReadsMaxLength	passReadsN50Length
20190726-YFL05 9-P1-PAD67579	25750513920	644122	39977	318719	63823
20190726-YFL05 9-P5-PAD67543	9549307315	192643	49569	872519	120822
20190727-YFL05 9-P1-PAD67579	15268865297	397116	38449	340158	62869
20190727-YFL05 9-P5-PAD67543	4533033325	103838	43654	608933	106832
20190728-YFL05 9-P1-PAD67579	7185265016	154202	46596	317820	71252
20190731-YFL05 9-P5-PAD69552	37843891883	816055	46374	329887	63874
20190801-YFL05 9-P5-PAD69552	18939901884	495993	38185	307791	62974
20190814-YFL05 9-P5-PAD47397	32764603655	710944	46086	346612	70979
20190814-YFL05 9-P5-PAD47414	19983809784	553811	36084	419824	84305
20190815-YFL05 9-P5-PAD47397	12584253207	259002	48587	335614	74098
20190815-YFL05 9-P5-PAD47414	10969402771	305689	35884	441919	85842
20190815-YFL05 9-P5-PAD67809	23290763639	443569	52507	348411	74472
20190816-YFL05 9-P5-PAD47397	3695142087	77101	47925	293342	74770
20190816-YFL05 9-P5-PAD47414	5834338692	120605	48375	330890	73379
20190816-YFL05 9-P5-PAD67809	9656706471	193250	49970	331069	74555
20220720-UNL327-P7-PAM61476-sup	24700614594	923890	26735	385019	49285
20220725-UNL327-P7-PAK45280-sup	35351820858	1255647	28154	724454	54112
20220728-UNL327-P7-PAK42509-sup	19277735967	508861	37884	428964	70135
20220729-UNL327-P7-PAK33362-sup	16690053566	820927	20330	380626	36019
20220729-UNL327-P7-PAK33961-sup	14242214913	607081	23460	417199	42989
20220729-UNL327-P7-PAK39796-sup	32478474184	694904	46738	457586	76686
20220729-UNL327-P7-PAK41418-sup	23187376254	813117	28516	514047	50997
20220729-UNL327-P7-PAK43532-sup	21046395367	582148	36152	424499	64020
20220729-UNL327-P7-PAK43934-sup	25413578059	589542	43107	477969	78184
20220729-UNL327-P7-PAM08956-sup	15900997314	662490	24001	459482	44449
20220801-UNL327-P7-PAI97840-sup	7687991034	184794	41603	329695	67894
20220801-UNL327-P7-PAI97940-sup	4858120434	167690	28970	298757	48938
20220801-UNL327-P7-PAI99701-sup	5226367560	250809	20838	272835	34817
20220802-UNL327-P7-PAK39796-sup	8179230252	188731	43338	304176	69002
20220802-UNL327-P7-PAK43934-sup	6872642266	121626	56506	394551	84121
# Pacbio HiFi reads
Movies	totalPolymeraseBase	totalPolymeraseReads	MeanReadLength	ReadsN50	totalSubReadBases	SubReads	MeanSubReadLength	SubReadsN50Length
m54139_190715_235610	33913349772	535445	63337	63337	33791334236	3237405	10437.8	11749
m54061_190724_231749	37561916509	520712	72136	143623	37426190803	3539471	10574	11736
m54139_190727_050052	37648795909	437227	86108	153851	37512038039	3480231	10778.6	11821
m54061_190715_184720	34519358849	559209	61729	130570	34394898792	3301554	10417.8	11740
m54139_190720_225225	33946005679	589811	57554	119364	33824274199	3294759	10266.1	11651
m54139_190726_084114	33624676980	428183	78529	145056	33502349782	3136317	10682.1	11789
m54061_190716_150830	30864697306	559545	55160	119190	30754190292	2996134	10264.6	11696
m54061_190724_025557	34143924633	518081	65905	134236	34021325887	3236547	10511.6	11756
m54139_190713_104645	34565560582	555099	62269	128066	34441792128	3278637	10504.9	11831
m54139_190718_032024	31729919581	453447	69975	136445	31615436899	3002794	10528.7	11736
m54061_190720_225303	37867310925	569228	66524	134910	37732363276	3583810	10528.6	11764
m54061_190723_063407	33854099932	525810	64385	133283	33733385040	3198451	10546.8	11841
m54139_190720_023305	35251595653	604750	58291	120706	35125235456	3420329	10269.5	11635
m54061_190722_101316	31300022957	368450	84951	154395	31187289496	2884219	10813.1	11857
m54061_190720_023253	34388303093	505553	68021	138799	34265399344	3264477	10496.4	11696
m54139_190724_224550	30830924928	402058	76683	140034	30719677459	2866986	10715	11858
m54139_190716_201533	35177031886	527416	66697	135863	35049821041	3345025	10478.2	11712
# Illumina short length reads
Sample	TotalBase	TotalReads	averageReadLength
B1004_L2_P712508_1.fastq.gz	44912107050	299414047	150
B1004_L2_P712508_2.fastq.gz	44912107050	299414047	150
B1003_L2_P711507_1.fastq.gz	47782198350	318547989	150
B1003_L2_P711507_2.fastq.gz	47782198350	318547989	150
B0902_L2_P709505_1.fastq.gz	53152846200	354352308	150
B0902_L2_P709505_2.fastq.gz	53152846200	354352308	150
B094_L2_P710506_1.fastq.gz	53029672350	353531149	150
B094_L2_P710506_2.fastq.gz	53029672350	353531149	150
cow_genome_R1.fq.gz	75010578600	500070524	150
cow_genome_R1.fq.gz	75010578600	500070524	150
# Hi-C reads
Sample	TotalBase	TotalReads	averageReadLength	library
./Cow-hic-alu-1/Cow-hic-alu-1_R1.fq.gz	5156993700	34379958	150	AluI digestion
./Cow-hic-alu-1/Cow-hic-alu-1_R2.fq.gz	5156993700	34379958	150	AluI digestion
./Cow-hic-alu-2/Cow-hic-alu-2_R1.fq.gz	5396696850	35977979	150	AluI digestion
./Cow-hic-alu-2/Cow-hic-alu-2_R2.fq.gz	5396696850	35977979	150	AluI digestion
./hic-bl-1003/hic-bl-1003_R1.fq.gz	11488951050	76593007	150	BL-HiC
./hic-bl-1003/hic-bl-1003_R2.fq.gz	11488951050	76593007	150	BL-HiC
./Cow-hic-mboi/Cow-hic-mboi_R1.fq.gz	27208609500	181390730	150	MboI digestion
./Cow-hic-mboi/Cow-hic-mboi_R1.fq.gz	27208609500	181390730	150	MboI digestion
./hic-b-1003/hic-b-1003_R1.fq.gz	31946884800	212979232	150	MboI digestion
./hic-b-1003/hic-b-1003_R1.fq.gz	31946884800	212979232	150	MboI digestion
./hicb1003/hicb1003_R1.fq.gz	44600679450	297337863	150	MboI digestion
./hicb1003/hicb1003_R1.fq.gz	44600679450	297337863	150	MboI digestion

## Sheet: Supplementary_Data2
# Supplementary_Data2: Contig length and their genomic coordinates
contig	ctglength	genome_loci
ctg000	596533	Scaffold21_1_596533_(+)
ctg001	862972	Scaffold1_1019673_1727644_(-); Scaffold11_13332_18331_(+); Scaffold24_170038_175037_(-); Scaffold52_3836_103835_(+); Scaffold57_1_40000_(+)
ctg002	136144148	chr02_1_136144148_(+)
ctg003	43710643	chr25_1_43710643_(+)
ctg004	775269	Scaffold14_1_775000_(+)
ctg005	156634866	chr01_1_156634866_(-)
ctg006	269335	chr03_1_269335_(+)
ctg007	845287	chr03_269723_1114722_(-)
ctg008	81841320	chr16_1_7641320_(-); chr16_8811136_83011135_(-)
ctg009	111358717	chr07_1_111358817_(-)
ctg010	74718404	chr17_1_74718404_(+)
ctg011	1025116	Scaffold9_1_1025000_(+)
ctg012	61195232	chr22_1_61195232_(-)
ctg013	23301392	chr10_1_103066274_(+)
ctg015	1450058	Scaffold3_1_1450000_(+)
ctg016	107542740	chr11_1_107542840_(-)
ctg017	1045693	Scaffold8_1_1045693_(+)
ctg018	104611194	chr09_1_87611194_(-); chr09_88634535_105629534_(-)
ctg019	51989885	chr26_1_51989885_(-)
ctg020	941401	Scaffold10_1402_941401_(-)
ctg021	774648	Scaffold15_1_774648_(+)
ctg022	501243	Scaffold26_1_501243_(+)
ctg023	117766921	chr04_112944934_121860805_(+); chr04_4093785_112944833_(-)
ctg024	5526052	chr29_1_5526052_(+)
ctg025	392614	chr29_7306198_7698811_(-)
ctg026	486715	chr29_6544099_7030813_(+)
ctg027	681001	Scaffold1_1509794_1514793_(+); Scaffold1_1973942_2158941_(+); Scaffold1_211902_216902_(-); Scaffold27_3010_484010_(+)
ctg028	72599071	chr20_1_72599071_(+)
ctg029	418261	chr08_70576483_70994743_(-)
ctg030	42960451	chr08_70994844_113955294_(+)
ctg032	11332559	chr13_69802579_81135137_(-)
ctg033	405249	Scaffold35_1_405000_(+)
ctg034	810704	Scaffold13_1_810704_(-)
ctg035	514911	chr30_161392349_161907259_(+)
ctg036	192778	Scaffold47_1_192778_(+)
ctg037	31181538	chr19_32475237_63656774_(-)
ctg038	45827249	chr28_1_45827249_(-)
ctg039	62694922	chr24_1_62694922_(+)
ctg040	617645	Scaffold19_1_617645_(+)
ctg041	118760299	chr06_1449509_120209807_(-)
ctg042	47118879	chr27_1_47118879_(-)
ctg043	603846	Scaffold1_1333244_1338243_(-); Scaffold1_2162087_2167086_(-); Scaffold20_1_603846_(+)
ctg044	3195041	chr13_81155820_84350819_(+)
ctg045	445586	Scaffold31_1_445586_(+)
ctg046	602739	chr27_47123982_47303981_(-); Scaffold2_1171302_1589038_(-)
ctg047	751045	Scaffold16_1_751045_(+)
ctg048	68828617	chr14_14002116_82592115_(-); Scaffold36_262522_267490_(-); Scaffold44_6675_235291_(+)
ctg049	42327688	chr30_107331438_149631437_(+); chr30_161965860_161970863_(+); Scaffold60_1099_23786_(+)
ctg050	698468	chr30_104713679_105412146_(-)
ctg051	768801	chr30_106562537_107286337_(-)
ctg052	70576382	chr08_1_70576382_(+)
ctg053	209498	chr30_59884307_60093804_(+)
ctg054	2687802	chr30_60093905_62781706_(+)
ctg055	381033	Scaffold37_5001_381033_(+)
ctg056	69725337	chr13_1_69725437_(-)
ctg057	272661	Scaffold40_1_272661_(+)
ctg058	4063192	chr04_1_4063192_(+)
ctg059	320301	chr03_121117685_121437985_(+)
ctg060	320644	chr03_120796941_121117584_(+)
ctg061	119768130	chr03_1114823_120813919_(-); Scaffold53_1_85000_(+)
ctg062	1139989	chr30_161495337_161500336_(+); chr30_161907360_163047448_(+)
ctg063	11179075	chr30_150213174_161392248_(+)
ctg064	1052422	Scaffold7_1_1052422_(+)
ctg065	2258161	chr21_1_2258161_(+)
ctg066	122444	Scaffold50_1_122444_(+)
ctg067	475934	Scaffold30_4778_445711_(+); Scaffold50_86424_91429_(-); Scaffold59_1_25000_(+)
ctg068	54382030	chr12_15323203_69705232_(+)
ctg069	1117266	Scaffold6_1_1117266_(-)
ctg070	712752	chr12_70670018_71382769_(+)
ctg071	35199847	chr05_85255342_120455188_(-)
ctg072	15304463	chr12_1_15304463_(+)
ctg073	2745085	chr18_64457706_67202705_(-)
ctg074	554740	Scaffold23_1_554740_(+)
ctg075	534454	Scaffold11_386322_920775_(+)
ctg076	283667	Scaffold39_1_283667_(-)
ctg077	929886	chr30_104205071_104294956_(+); chr30_105413628_106248627_(-)
ctg078	377618	chr30_106355622_106361004_(+); chr30_106252437_106562436_(-); Scaffold55_1292_63909_(+)
ctg079	942397	chr12_76128087_77070483_(-)
ctg080	405539	chr12_73005967_73411505_(-)
ctg081	1189933	chr12_74938054_76127986_(+)
ctg082	914467	chr12_72091400_73005866_(-)
ctg083	1332128	chr12_73411606_74743733_(-)
ctg084	194004	chr30_59690203_59884206_(+)
ctg085	424411	Scaffold34_4412_424411_(-)
ctg086	17854156	chr30_41150463_59004618_(-)
ctg087	435360	Scaffold32_361_435360_(-)
ctg088	462963	Scaffold28_2964_462963_(-)
ctg089	720346	chr30_40435017_41150362_(+)
ctg090	630457	chr30_39799917_40429916_(-)
ctg091	1275390	chr30_38528870_39799359_(+); chr30_41076008_41081007_(+)
ctg092	14544714	chr12_77884664_92429377_(-)
ctg093	461675	Scaffold29_11676_461675_(-)
ctg094	675677	Scaffold18_1_675677_(+)
ctg095	32449993	chr19_1_32449993_(+)
ctg096	591684	Scaffold22_1_591684_(+)
ctg097	34537316	chr15_79335141_79340140_(-); chr30_1_34524780_(+); Scaffold63_1_4939_(+)
ctg098	504793	Scaffold25_1_504793_(+)
ctg099	1105486	Scaffold2_1_945120_(+); Scaffold48_1_159880_(+)
ctg100	13998689	chr14_1_13985000_(+)
ctg101	256168	chr12_77070584_77326751_(+)
ctg102	557712	chr12_77326852_77884563_(+)
ctg103	3480706	chr30_34527197_38007902_(-)
ctg104	1459374	chr03_121438086_122897459_(+)
ctg105	402238	Scaffold36_1_402238_(+)
ctg106	214417	Scaffold46_1_214417_(+)
ctg107	5861876	chr30_97636319_103498194_(+)
ctg108	109846	Scaffold51_1_109846_(+)
ctg109	26585971	chr30_71050248_97636218_(-)
ctg110	1344707	Scaffold4_1225_1291224_(-); Scaffold24_274515_279577_(-); Scaffold35_240307_243250_(+); Scaffold58_1_33247_(+); Scaffold61_3777_13776_(+); Scaffold64_1_4097_(+)
ctg111	45687717	chr29_7698912_53386628_(-)
ctg112	84425013	chr15_14_84425013_(-)
ctg113	85247565	chr05_1_85247565_(-)
ctg114	68414741	chr21_2258262_70673002_(+)
ctg115	64601933	chr18_1_64457520_(-); Scaffold49_1_144413_(+)
ctg116	680299	Scaffold17_1_680299_(-)
ctg117	1271994	Scaffold5_1_1271994_(+)
ctg118	515767	chr30_38008770_38518769_(-)
ctg119	379726	Scaffold38_1_379726_(+)
ctg120	822480	Scaffold12_1_822480_(+)
ctg121	736128	chr05_120455289_121191416_(-)
ctg122	268956	chr30_64541030_64809985_(+)
ctg123	1447303	chr30_62781807_64214109_(-)
ctg124	5758636	chr30_64229210_64469209_(+); chr30_64813927_70327562_(+); chr30_64673858_64678862_(-)
ctg125	243550	Scaffold42_1_243550_(+)
ctg126	209663	chr30_70840485_71050147_(-)
ctg127	561951	chr30_70280617_70839613_(-); Scaffold56_1_45000_(+)
ctg128	964585	chr12_69705333_70669917_(+)
ctg129	509248	Scaffold1_1_379248_(-); Scaffold1_717284_835853_(-); Scaffold62_1_6430_(+)
ctg130	430937	Scaffold33_1_430937_(+)
ctg131	250105	Scaffold41_1_250105_(-)
ctg132	233861	Scaffold45_1_233861_(+)
ctg133	162026	chr29_7144072_7306097_(-)
ctg134	308392	chr29_6235607_6543998_(+)
ctg135	206700	chr29_5573237_5779936_(-)
ctg136	337945	Scaffold11_1_335000_(+)
ctg137	54263671	chr23_1_54263671_(+)
ctg138	1449408	chr06_1_1449408_(+)
ctg139	1169515	chr16_7641421_8811035_(+)
ctg140	591494	chr09_87951361_87956379_(-); chr09_88110571_88632064_(-); Scaffold54_1_65000_(+)
ctg141	484215	chr09_87611295_88095509_(+)
ctg142	242244	Scaffold43_1_242244_(+)
ctg143	521048	Scaffold24_11049_521048_(-); Scaffold61_1777_2824_(+)
ctg144	455470	chr29_5780037_6235506_(-)

## Sheet: Supplementary_Data3
# Supplementary_Data3: Statistics of the NCBA_BosT1.0 assembly
Stat Type	Preliminary Assembly		Polish Genome
	Contig Length(bp)	Contig Number	Contig Length(bp)	Contig Number
N50	74718404	13	74718404	13
N60	68828617	17	68828617	17
N70	61195232	21	61195232	21
N80	45827249	26	45827249	26
N90	32127552	33	32449993	33
Longest	155296951	1	156634866	1
Total	2684177519	145	2706884120	145
Length>=5kb	2684177519	145	2706884120	145

## Sheet: Supplementary_Data4
# Supplementary_Data4: Genome coverage by ONT ultra-long reads, PacBio HiFi reads, and Illumina reads
depth	accumulated coverage
	ONT ultra-long	PacBio HiFi	Illumina short reads
100	0.97	0	0.94
99	0.97	0	0.95
98	0.97	0	0.95
97	0.97	0	0.95
96	0.97	0	0.95
95	0.97	0	0.96
94	0.97	0	0.96
93	0.97	0	0.96
92	0.97	0	0.96
91	0.98	0	0.96
90	0.98	0	0.97
89	0.98	0	0.97
88	0.98	0	0.97
87	0.98	0	0.97
86	0.98	0	0.97
85	0.98	0	0.97
84	0.98	0	0.97
83	0.98	0	0.97
82	0.98	0	0.98
81	0.98	0	0.98
80	0.98	0	0.98
79	0.98	0	0.98
78	0.98	0	0.98
77	0.98	0	0.98
76	0.98	0	0.98
75	0.98	0	0.98
74	0.98	0	0.98
73	0.98	0	0.98
72	0.98	0	0.98
71	0.98	0	0.98
70	0.98	0	0.98
69	0.98	0	0.98
68	0.98	0	0.98
67	0.98	0	0.98
66	0.98	0	0.98
65	0.98	0	0.98
64	0.98	0	0.99
63	0.98	0	0.99
62	0.98	0	0.99
61	0.98	0	0.99
60	0.98	0	0.99
59	0.98	0	0.99
58	0.98	0	0.99
57	0.98	0	0.99
56	0.98	0	0.99
55	0.98	0	0.99
54	0.98	0	0.99
53	0.99	0	0.99
52	0.99	0.01	0.99
51	0.99	0.01	0.99
50	0.99	0.01	0.99
49	0.99	0.01	0.99
48	0.99	0.01	0.99
47	0.99	0.01	0.99
46	0.99	0.01	0.99
45	0.99	0.01	0.99
44	0.99	0.01	0.99
43	0.99	0.01	0.99
42	0.99	0.01	0.99
41	0.99	0.01	0.99
40	0.99	0.01	0.99
39	0.99	0.01	0.99
38	0.99	0.01	0.99
37	0.99	0.01	0.99
36	0.99	0.01	0.99
35	0.99	0.01	0.99
34	0.99	0.01	0.99
33	0.99	0.01	0.99
32	0.99	0.01	0.99
31	0.99	0.01	0.99
30	0.99	0.01	0.99
29	0.99	0.01	0.99
28	0.99	0.01	0.99
27	0.99	0.01	0.99
26	0.99	0.01	0.99
25	0.99	0.01	1
24	0.99	0.01	1
23	0.99	0.02	1
22	0.99	0.02	1
21	0.99	0.03	1
20	0.99	0.05	1
19	0.99	0.07	1
18	0.99	0.11	1
17	0.99	0.16	1
16	0.99	0.22	1
15	0.99	0.3	1
14	0.99	0.39	1
13	0.99	0.49	1
12	0.99	0.6	1
11	0.99	0.7	1
10	0.99	0.79	1
9	1	0.86	1
8	1	0.91	1
7	1	0.95	1
6	1	0.97	1
5	1	0.98	1
4	1	0.99	1
3	1	0.99	1
2	1	1	1
1	1	1	1
0	1	1	1

## Sheet: Supplementary_Data5
# Supplementary_Data5: Contig coordinates for each chromosome
seqname	length	ctgloci
chr01	156634866	ctg005_1_156634866_(-)
chr02	136144148	ctg002_1_136144148_(+)
chr03	122897459	ctg006_1_269335_(+); ctg007_269723_1114722_(-); ctg059_121117685_121437985_(+); ctg060_120796941_121117584_(+); ctg061_1114823_120813919_(-); ctg104_121438086_122897459_(+)
chr04	121860805	ctg023_112944934_121860805_(+); ctg023_4093785_112944833_(-); ctg058_1_4063192_(+)
chr05	121191416	ctg071_85255342_120455188_(-); ctg113_1_85247565_(-); ctg121_120455289_121191416_(-)
chr06	120209807	ctg041_1449509_120209807_(-); ctg138_1_1449408_(+)
chr07	111358817	ctg009_1_111358817_(-)
chr08	113955294	ctg029_70576483_70994743_(-); ctg030_70994844_113955294_(+); ctg052_1_70576382_(+)
chr09	105634534	ctg018_1_87611194_(-); ctg018_88634535_105629534_(-); ctg140_87951361_87956379_(-); ctg140_88110571_88632064_(-); ctg141_87611295_88095509_(+)
chr10	103066274	ctg013_1_103066274_(+)
chr11	107542840	ctg016_1_107542840_(-)
chr12	92429377	ctg068_15323203_69705232_(+); ctg070_70670018_71382769_(+); ctg072_1_15304463_(+); ctg079_76128087_77070483_(-); ctg080_73005967_73411505_(-); ctg081_74938054_76127986_(+); ctg082_72091400_73005866_(-); ctg083_73411606_74743733_(-); ctg092_77884664_92429377_(-); ctg101_77070584_77326751_(+); ctg102_77326852_77884563_(+); ctg128_69705333_70669917_(+)
chr13	84350860	ctg032_69802579_81135137_(-); ctg044_81155820_84350819_(+); ctg056_1_69725437_(-)
chr14	82592115	ctg048_14002116_82592115_(-); ctg100_1_13985000_(+)
chr15	84425013	ctg097_79335141_79340140_(-); ctg112_14_84425013_(-)
chr16	83011135	ctg008_1_7641320_(-); ctg008_8811136_83011135_(-); ctg139_7641421_8811035_(+)
chr17	74718404	ctg010_1_74718404_(+)
chr18	67202705	ctg073_64457706_67202705_(-); ctg115_1_64457520_(-)
chr19	63656774	ctg037_32475237_63656774_(-); ctg095_1_32449993_(+)
chr20	72599071	ctg028_1_72599071_(+)
chr21	70673002	ctg065_1_2258161_(+); ctg114_2258262_70673002_(+)
chr22	61195232	ctg012_1_61195232_(-)
chr23	54263671	ctg137_1_54263671_(+)
chr24	62694922	ctg039_1_62694922_(+)
chr25	43710643	ctg003_1_43710643_(+)
chr26	51989885	ctg019_1_51989885_(-)
chr27	47303981	ctg042_1_47118879_(-); ctg046_47123982_47303981_(-)
chr28	45827249	ctg038_1_45827249_(-)
chr29	53386628	ctg024_1_5526052_(+); ctg025_7306198_7698811_(-); ctg026_6544099_7030813_(+); ctg111_7698912_53386628_(-); ctg133_7144072_7306097_(-); ctg134_6235607_6543998_(+); ctg135_5573237_5779936_(-); ctg144_5780037_6235506_(-)
chr30	163047448	ctg035_161392349_161907259_(+); ctg049_107331438_149631437_(+); ctg049_161965860_161970863_(+); ctg050_104713679_105412146_(-); ctg051_106562537_107286337_(-); ctg053_59884307_60093804_(+); ctg054_60093905_62781706_(+); ctg062_161495337_161500336_(+); ctg062_161907360_163047448_(+); ctg063_150213174_161392248_(+); ctg077_104205071_104294956_(+); ctg077_105413628_106248627_(-); ctg078_106355622_10…
Scaffold1	2170932	ctg001_1019673_1727644_(-); ctg027_1509794_1514793_(+); ctg027_1973942_2158941_(+); ctg027_211902_216902_(-); ctg043_1333244_1338243_(-); ctg043_2162087_2167086_(-); ctg129_1_379248_(-); ctg129_717284_835853_(-)
Scaffold2	1589038	ctg046_1171302_1589038_(-); ctg099_1_945120_(+)
Scaffold3	1450058	ctg015_1_1450000_(+)
Scaffold4	1291224	ctg110_1225_1291224_(-)
Scaffold5	1271994	ctg117_1_1271994_(+)
Scaffold6	1117266	ctg069_1_1117266_(-)
Scaffold7	1052422	ctg064_1_1052422_(+)
Scaffold8	1045693	ctg017_1_1045693_(+)
Scaffold9	1025116	ctg011_1_1025000_(+)
Scaffold10	941401	ctg020_1402_941401_(-)
Scaffold11	920775	ctg001_13332_18331_(+); ctg075_386322_920775_(+); ctg136_1_335000_(+)
Scaffold12	822480	ctg120_1_822480_(+)
Scaffold13	810704	ctg034_1_810704_(-)
Scaffold14	775269	ctg004_1_775000_(+)
Scaffold15	774648	ctg021_1_774648_(+)
Scaffold16	751045	ctg047_1_751045_(+)
Scaffold17	680299	ctg116_1_680299_(-)
Scaffold18	675677	ctg094_1_675677_(+)
Scaffold19	617645	ctg040_1_617645_(+)
Scaffold20	603846	ctg043_1_603846_(+)
Scaffold21	596533	ctg000_1_596533_(+)
Scaffold22	591684	ctg096_1_591684_(+)
Scaffold23	554740	ctg074_1_554740_(+)
Scaffold24	521048	ctg001_170038_175037_(-); ctg110_274515_279577_(-); ctg143_11049_521048_(-)
Scaffold25	504793	ctg098_1_504793_(+)
Scaffold26	501243	ctg022_1_501243_(+)
Scaffold27	484010	ctg027_3010_484010_(+)
Scaffold28	462963	ctg088_2964_462963_(-)
Scaffold29	461675	ctg093_11676_461675_(-)
Scaffold30	445711	ctg067_4778_445711_(+)
Scaffold31	445586	ctg045_1_445586_(+)
Scaffold32	435360	ctg087_361_435360_(-)
Scaffold33	430937	ctg130_1_430937_(+)
Scaffold34	424411	ctg085_4412_424411_(-)
Scaffold35	405249	ctg033_1_405000_(+); ctg110_240307_243250_(+)
Scaffold36	402238	ctg048_262522_267490_(-); ctg105_1_402238_(+)
Scaffold37	381033	ctg055_5001_381033_(+)
Scaffold38	379726	ctg119_1_379726_(+)
Scaffold39	283667	ctg076_1_283667_(-)
Scaffold40	272661	ctg057_1_272661_(+)
Scaffold41	250105	ctg131_1_250105_(-)
Scaffold42	243550	ctg125_1_243550_(+)
Scaffold43	242244	ctg142_1_242244_(+)
Scaffold44	235291	ctg048_6675_235291_(+)
Scaffold45	233861	ctg132_1_233861_(+)
Scaffold46	214417	ctg106_1_214417_(+)
Scaffold47	192778	ctg036_1_192778_(+)
Scaffold48	160366	ctg099_1_159880_(+)
Scaffold49	144413	ctg115_1_144413_(+)
Scaffold50	122444	ctg066_1_122444_(+); ctg067_86424_91429_(-)
Scaffold51	109846	ctg108_1_109846_(+)
Scaffold52	103997	ctg001_3836_103835_(+)
Scaffold53	86112	ctg061_1_85000_(+)
Scaffold54	67630	ctg140_1_65000_(+)
Scaffold55	63909	ctg078_1292_63909_(+)
Scaffold56	49229	ctg127_1_45000_(+)
Scaffold57	46165	ctg001_1_40000_(+)
Scaffold58	33247	ctg110_1_33247_(+)
Scaffold59	30223	ctg067_1_25000_(+)
Scaffold60	23786	ctg049_1099_23786_(+)
Scaffold61	14679	ctg110_3777_13776_(+); ctg143_1777_2824_(+)
Scaffold62	7287	ctg129_1_6430_(+)
Scaffold63	6775	ctg097_1_4939_(+)
Scaffold64	5557	ctg110_1_4097_(+)
Scaffold65	3545	NA

## Sheet: Supplementary_Data6
# Supplementary_Data6: Filled gaps of ARS-UCD1.2 by the NCBA_BosT1.0 assembly
seqname	startOfGap	endOfGap	gaps	seqname	StartOfcontig	endOfContig	contig
chr01	8325182	8327286	chr1_8952564_100_bpGap	chr01	1	156634866	ctg005
chr01	24793174	24814292	chr1_25441720_100_bpGap	chr01	1	156634866	ctg005
chr01	56118424	56139283	chr1_56773994_100_bpGap	chr01	1	156634866	ctg005
chr01	85753853	85775404	chr1_86470615_100_bpGap	chr01	1	156634866	ctg005
chr01	86524511	86544704	chr1_87254323_25_bpGap	chr01	1	156634866	ctg005
chr01	139941092	139961924	chr1_140935166_25_bpGap	chr01	1	156634866	ctg005
chr01	155737380	155766592	chr1_156735806_25_bpGap	chr01	1	156634866	ctg005
chr02	7973837	8100143	chr2_7956263_25_bpGap	chr02	1	136144148	ctg002
chr02	16620258	16644167	chr2_16522538_100_bpGap	chr02	1	136144148	ctg002
chr03	13570848	13611443	chr3_12117386_25_bpGap	chr03	1114823	120813919	ctg061
chr03	18860667	18880695	chr3_17396303_25_bpGap	chr03	1114823	120813919	ctg061
chr03	18880695	19005739	chr3_17427526_25_bpGap	chr03	1114823	120813919	ctg061
chr03	20006231	20020660	chr3_18442416_25_bpGap	chr03	1114823	120813919	ctg061
chr03	22582636	22609729	chr3_20982066_100_bpGap	chr03	1114823	120813919	ctg061
chr03	48544761	48566708	chr3_46785673_100_bpGap	chr03	1114823	120813919	ctg061
chr03	102662899	102682899	chr3_101016507_25_bpGap	chr03	1114823	120813919	ctg061
chr04	62546699	62566696	chr4_62538748_100_bpGap	chr04	4093785	112944833	ctg023
chr04	70059929	70079987	chr4_70076907_100_bpGap	chr04	4093785	112944833	ctg023
chr04	76735749	76756372	chr4_76773107_100_bpGap	chr04	4093785	112944833	ctg023
chr04	105876660	105984591	chr4_105927509_100_bpGap	chr04	4093785	112944833	ctg023
chr04	113180780	113216761	chr4_119889372_100_bpGap	chr04	112944934	121860805	ctg023
chr04	113180780	113196921	chr4_119905625_100_bpGap	chr04	112944934	121860805	ctg023
chr05	77005603	77032473	chr5_76927113_100_bpGap	chr05	1	85247565	ctg113
chr05	79162151	79182923	chr5_79529967_25_bpGap	chr05	1	85247565	ctg113
chr05	85398891	85424572	chr5_85388193_100_bpGap	chr05	85255342	120455188	ctg071
chr05	103256136	103321998	chr5_102957201_25_bpGap	chr05	85255342	120455188	ctg071
chr06	2043438	2076694	chr6_182112_25_bpGap	chr06	1449509	120209807	ctg041
chr06	3436803	3488119	chr6_1468969_25_bpGap	chr06	1449509	120209807	ctg041
chr06	7316168	7343814	chr6_5253234_25_bpGap	chr06	1449509	120209807	ctg041
chr06	8479823	8525451	chr6_5907407_25_bpGap	chr06	1449509	120209807	ctg041
chr06	11803689	11827740	chr6_9248770_100_bpGap	chr06	1449509	120209807	ctg041
chr06	16708532	16729714	chr6_14180630_100_bpGap	chr06	1449509	120209807	ctg041
chr06	104232102	104317153	chr6_101724737_25_bpGap	chr06	1449509	120209807	ctg041
chr06	117811247	117846140	chr6_115427117_25_bpGap	chr06	1449509	120209807	ctg041
chr07	10210947	10326375	chr7_8803937_100_bpGap	chr07	1	111358817	ctg009
chr07	11099233	11125756	chr7_10806756_25_bpGap	chr07	1	111358817	ctg009
chr07	11112255	11674752	chr7_10996661_25_bpGap	chr07	1	111358817	ctg009
chr07	19426202	19448951	chr7_18760070_100_bpGap	chr07	1	111358817	ctg009
chr07	42369084	42405159	chr7_41723056_25_bpGap	chr07	1	111358817	ctg009
chr07	104927312	104947879	chr7_104275540_100_bpGap	chr07	1	111358817	ctg009
chr08	7374261	7447084	chr8_7303547_252_bpGap	chr08	1	70576382	ctg052
chr08	22645427	22728584	chr8_22578546_100_bpGap	chr08	1	70576382	ctg052
chr08	22645528	22728687	chr8_22578647_100_bpGap	chr08	1	70576382	ctg052
chr08	50967672	50997898	chr8_50858342_100_bpGap	chr08	1	70576382	ctg052
chr08	55469876	55495897	chr8_55383836_100_bpGap	chr08	1	70576382	ctg052
chr08	60218385	60241731	chr8_60139110_100_bpGap	chr08	1	70576382	ctg052
chr08	60235659	60271747	chr8_60173145_100_bpGap	chr08	1	70576382	ctg052
chr08	61347162	61368416	chr8_61291156_25_bpGap	chr08	1	70576382	ctg052
chr08	88555516	88781291	chr8_87694127_25_bpGap	chr08	70994844	113955294	ctg030
chr09	12768388	12788407	chr9_12264736_25_bpGap	chr09	1	87611194	ctg018
chr09	82829856	82858799	chr9_82371051_25_bpGap	chr09	1	87611194	ctg018
chr10	40217069	40242789	chr10_40266303_100_bpGap	chr10	24850801	103066274	ctg031
chr10	63712734	63738411	chr10_63826698_100_bpGap	chr10	24850801	103066274	ctg031
chr10	93576012	93607589	chr10_93710304_25_bpGap	chr10	24850801	103066274	ctg031
chr10	93588416	93621039	chr10_93733155_25_bpGap	chr10	24850801	103066274	ctg031
chr10	94508451	94537830	chr10_94713629_100_bpGap	chr10	24850801	103066274	ctg031
chr10	102095259	102115553	chr10_102324331_25_bpGap	chr10	24850801	103066274	ctg031
chr11	32827585	32850223	chr11_32727427_100_bpGap	chr11	1	107542840	ctg016
chr11	84389382	84413321	chr11_84414553_100_bpGap	chr11	1	107542840	ctg016
chr12	42450363	42474589	chr12_42473256_100_bpGap	chr12	15323203	69705232	ctg068
chr12	70520665	70556445	chr12_71485800_25_bpGap	chr12	69705333	70669917	ctg128
chr12	92131900	92167558	chr12_86901156_252_bpGap	chr12	77884664	92429377	ctg092
chr12	92202296	92403375	chr12_87160100_252_bpGap	chr12	77884664	92429377	ctg092
chr13	11067870	18343775	chr13_11061789_25_bpGap	chr13	1	69725437	ctg056
chr13	11292766	11873513	chr13_11311884_252_bpGap	chr13	1	69725437	ctg056
chr13	11837129	11867953	chr13_11348405_100_bpGap	chr13	1	69725437	ctg056
chr13	18096692	18458107	chr13_17632927_252_bpGap	chr13	1	69725437	ctg056
chr13	40014005	40037387	chr13_39236888_100_bpGap	chr13	1	69725437	ctg056
chr13	44059602	44231203	chr13_43340337_25_bpGap	chr13	1	69725437	ctg056
chr13	44148214	44238960	chr13_43448873_252_bpGap	chr13	1	69725437	ctg056
chr14	5141903	5162432	chr14_4722860_100_bpGap	chr14	1	13985000	ctg100
chr14	49460430	49485172	chr14_49088886_25_bpGap	chr14	14002116	82592115	ctg048
chr14	70064539	70084546	chr14_69734416_25_bpGap	chr14	14002116	82592115	ctg048
chr15	14999317	15029213	chr15_14728744_25_bpGap	chr15	14	84425013	ctg112
chr15	46365337	46386577	chr15_46059279_100_bpGap	chr15	14	84425013	ctg112
chr15	49529403	49555908	chr15_49179721_100_bpGap	chr15	14	84425013	ctg112
chr15	49315154	50278013	chr15_49937426_25_bpGap	chr15	14	84425013	ctg112
chr15	79979269	80047023	chr15_79571710_252_bpGap	chr15	14	84425013	ctg112
chr16	738765	764654	chr16_468583_25_bpGap	chr16	1	7641320	ctg008
chr16	6519745	6539576	chr16_6289399_25_bpGap	chr16	1	7641320	ctg008
chr16	49727705	50502640	chr16_47712888_25_bpGap	chr16	8811136	83011135	ctg008
chr16	50155050	50349183	chr16_48173077_25_bpGap	chr16	8811136	83011135	ctg008
chr16	50143625	50359936	chr16_48203852_25_bpGap	chr16	8811136	83011135	ctg008
chr16	50959859	50994330	chr16_48907386_25_bpGap	chr16	8811136	83011135	ctg008
chr16	50534218	50562425	chr16_49795893_25_bpGap	chr16	8811136	83011135	ctg008
chr16	81227271	81249986	chr16_79231059_25_bpGap	chr16	8811136	83011135	ctg008
chr16	82414898	82450899	chr16_80451149_25_bpGap	chr16	8811136	83011135	ctg008
chr17	9823455	9847925	chr17_8485068_100_bpGap	chr17	1	74718404	ctg010
chr17	12293595	12336580	chr17_10983616_252_bpGap	chr17	1	74718404	ctg010
chr17	15321346	15600322	chr17_14036216_252_bpGap	chr17	1	74718404	ctg010
chr17	30857745	30887943	chr17_29325753_25_bpGap	chr17	1	74718404	ctg010
chr17	31765444	31823256	chr17_30243004_25_bpGap	chr17	1	74718404	ctg010
chr17	31790242	33736512	chr17_32183504_25_bpGap	chr17	1	74718404	ctg010
chr17	31778662	33751163	chr17_32218273_25_bpGap	chr17	1	74718404	ctg010
chr17	40559942	40598435	chr17_39031685_25_bpGap	chr17	1	74718404	ctg010
chr17	40564245	40602740	chr17_39035988_25_bpGap	chr17	1	74718404	ctg010
chr17	71035969	71068230	chr17_69676884_100_bpGap	chr17	1	74718404	ctg010
chr17	72187359	72384202	chr17_70786431_25_bpGap	chr17	1	74718404	ctg010
chr17	72671580	72691674	chr17_71152578_25_bpGap	chr17	1	74718404	ctg010
chr17	72655722	74642237	chr17_73148551_25_bpGap	chr17	1	74718404	ctg010
chr18	58321141	58340352	chr18_57154077_25_bpGap	chr18	1	64457520	ctg115
chr18	62299834	62381995	chr18_61122334_100_bpGap	chr18	1	64457520	ctg115
chr19	43515616	43575394	chr19_43294012_25_bpGap	chr19	32475237	63656774	ctg037
chr19	49043751	49075640	chr19_48804432_100_bpGap	chr19	32475237	63656774	ctg037
chr20	26119089	26146699	chr20_25274929_25_bpGap	chr20	1	72599071	ctg028
chr20	51988626	52021868	chr20_51218615_100_bpGap	chr20	1	72599071	ctg028
chr21	655540	679011	chr21_625076_252_bpGap	chr21	1	2258161	ctg065
chr21	59154071	59191311	chr21_58943827_25_bpGap	chr21	2258262	70673002	ctg114
chr21	59422086	59610709	chr21_59292719_25_bpGap	chr21	2258262	70673002	ctg114
chr21	59433649	59623417	chr21_59468456_25_bpGap	chr21	2258262	70673002	ctg114
chr23	28333249	28391520	chr23_26813108_25_bpGap	chr23	1	54263671	ctg137
chr23	32940838	32974534	chr23_31277400_25_bpGap	chr23	1	54263671	ctg137
chr25	23861118	23886049	chr25_22855620_252_bpGap	chr25	1	43710643	ctg003
chr26	23287321	50326872	chr26_23131398_25_bpGap	chr26	1	51989885	ctg019
chr26	25364343	51654827	chr26_25250481_25_bpGap	chr26	1	51989885	ctg019
chr26	25378551	51639415	chr26_25289916_25_bpGap	chr26	1	51989885	ctg019
chr26	25544241	51627039	chr26_25480965_25_bpGap	chr26	1	51989885	ctg019
chr26	25614707	25645471	chr26_25834321_25_bpGap	chr26	1	51989885	ctg019
chr26	25581329	26162860	chr26_26377452_25_bpGap	chr26	1	51989885	ctg019
chr26	49847789	49881214	chr26_50117034_25_bpGap	chr26	1	51989885	ctg019
chr26	50074774	51713105	chr26_50216416_25_bpGap	chr26	1	51989885	ctg019
chr26	25562678	49909411	chr26_50544596_60_bpGap	chr26	1	51989885	ctg019
chr26	51316472	51341757	chr26_50610701_25_bpGap	chr26	1	51989885	ctg019
chr26	49934671	50423716	chr26_51147440_25_bpGap	chr26	1	51989885	ctg019
chr26	49969086	50505809	chr26_51235187_25_bpGap	chr26	1	51989885	ctg019
chr26	50389615	50536329	chr26_51681831_25_bpGap	chr26	1	51989885	ctg019
chr26	50591224	50844309	chr26_51796683_25_bpGap	chr26	1	51989885	ctg019
chr28	2595794	2802323	chr28_2847211_25_bpGap	chr28	1	45827249	ctg038
chr29	1953369	1973734	chr29_1886719_25_bpGap	chr29	1	5526052	ctg024
chr29	6720652	6760515	chr29_5510711_25_bpGap	chr29	6544099	7030813	ctg026
chr30	158429	181593	chrX_163339_100_bpGap	chr30	1	34524780	ctg097
chr30	12914535	12935635	chrX_12620772_100_bpGap	chr30	1	34524780	ctg097
chr30	19523211	20406999	chrX_19101404_100_bpGap	chr30	1	34524780	ctg097
chr30	20897464	21071594	chrX_19312114_100_bpGap	chr30	1	34524780	ctg097
chr30	25218221	25266862	chrX_23506437_100_bpGap	chr30	1	34524780	ctg097
chr30	25332646	25374118	chrX_23612283_25_bpGap	chr30	1	34524780	ctg097
chr30	26129554	26177453	chrX_24408014_25_bpGap	chr30	1	34524780	ctg097
chr30	28968301	29024958	chrX_27239445_100_bpGap	chr30	1	34524780	ctg097
chr30	30271599	30975344	chrX_28499820_100_bpGap	chr30	1	34524780	ctg097
chr30	34198643	34368537	chrX_32240725_25_bpGap	chr30	1	34524780	ctg097
chr30	42799624	42916926	chrX_36564402_100_bpGap	chr30	41150463	59004618	ctg086
chr30	58411730	58482693	chrX_51679782_25_bpGap	chr30	41150463	59004618	ctg086
chr30	60623568	60643798	chrX_54748144_100_bpGap	chr30	60093905	62781706	ctg054
chr30	74389608	74429060	chrX_62472252_23_bpGap	chr30	71050248	97636218	ctg109
chr30	80345741	80393112	chrX_68439665_252_bpGap	chr30	71050248	97636218	ctg109
chr30	85803618	86185229	chrX_73890556_25_bpGap	chr30	71050248	97636218	ctg109
chr30	91624304	91854334	chrX_78992583_252_bpGap	chr30	71050248	97636218	ctg109
chr30	105494594	105555190	chrX_90048436_100_bpGap	chr30	105413628	106248627	ctg077
chr30	114758534	114782752	chrX_97697016_25_bpGap	chr30	107331438	149631437	ctg049
chr30	130373277	130977124	chrX_113352816_252_bpGap	chr30	107331438	149631437	ctg049
chr30	131219061	131373647	chrX_113624150_252_bpGap	chr30	107331438	149631437	ctg049
chr30	134914605	136217011	chrX_117194242_252_bpGap	chr30	107331438	149631437	ctg049
chr30	140868316	140887912	chrX_121894322_100_bpGap	chr30	107331438	149631437	ctg049
chr30	143272864	143321144	chrX_124101120_25_bpGap	chr30	107331438	149631437	ctg049

## Sheet: Supplementary_Data7
# Supplementary_Data7: Genomic coordinates of placed scaffolds of ARS-UCD1.2 in the NCBA_BosT1.0
#Seqname	start	end	strand	alignmentStart	alignmentEnd	scaffolds	scaffoldLength
chr01	25373959	25406561	+	33191	32603	chrUn_NW_020191013v1	33191
chr01	33324269	33354685	-	31536	30417	chrUn_NW_020190403v1	31536
chr01	43234243	43255383	+	21447	21141	chrUn_NW_020191466v1	21447
chr01	121139813	121151061	+	20187	11249	chrUn_NW_020191244v1	20187
chr01	121296180	121323297	+	27157	27118	chrUn_NW_020191444v1	27157
chr02	4082	15062	-	11233	10981	chrUn_NW_020191205v1	18999
chr02	27989	72473	-	47458	44485	chrUn_NW_020190739v1	47458
chr02	32981	51325	-	18284	18345	chrUn_NW_020190623v1	24336
chr02	34608	54749	-	21096	20142	chrUn_NW_020190639v1	21096
chr02	47647	66413	-	24336	18767	chrUn_NW_020190623v1	24336
chr02	68449475	68469238	+	20025	19764	chrUn_NW_020190532v1	20025
chr02	78065774	78088145	-	36072	22372	chrUn_NW_020190948v1	36072
chr02	111533249	111555017	-	31820	21769	chrUn_NW_020192238v1	31820
chr02	135926780	135949897	-	23160	23118	chrUn_NW_020190409v1	23160
chr02	135969471	135983065	+	13564	13595	chrUn_NW_020191479v1	13564
chr03	18904345	18945775	-	41767	41431	chrUn_NW_020191300v1	41767
chr03	18931207	18977962	+	46739	46756	chrUn_NW_020191772v1	46739
chr03	22602638	22627711	-	29216	25074	chrUn_NW_020191468v1	29216
chr03	72403935	72424840	+	25133	20906	chrUn_NW_020191453v1	25133
chr03	120951438	120966642	+	15242	15205	chrUn_NW_020190660v1	15242
chr03	120958668	120966642	+	7963	7975	chrUn_NW_020190462v1	7963
chr03	122758866	122801252	+	42643	42387	chrUn_NW_020192258v1	67258
chr04	1	20146	+	29257	20146	chrUn_NW_020191177v1	29257
chr04	1	28638	-	35617	28638	chrUn_NW_020190228v1	35617
chr04	1	28638	-	27283	28638	chrUn_NW_020192235v1	41509
chr04	1	21946	-	26269	21946	chrUn_NW_020192253v1	26269
chr04	2363	9184	-	7093	6822	chrUn_NW_020190484v1	7093
chr04	4153	28831	+	23330	24679	chrUn_NW_020191177v1	29257
chr04	7149	19470	-	13845	12322	chrUn_NW_020191354v1	13845
chr04	7600	11897	-	4192	4298	chrUn_NW_020191732v1	4192
chr04	8027	15021	-	6779	6995	chrUn_NW_020191602v1	6779
chr04	10579	20145	-	9418	9567	chrUn_NW_020192277v1	9418
chr04	72744	86972	+	14037	14229	chrUn_NW_020190600v1	14037
chr04	154019	159914	-	5473	5896	chrUn_NW_020191049v1	5473
chr04	32932349	32948548	-	16111	16200	chrUn_NW_020190732v1	16111
chr04	38393829	38419248	-	25925	25420	chrUn_NW_020190949v1	25925
chr04	108361134	108380140	+	20986	19007	chrUn_NW_020190937v1	20986
chr04	108792391	108798101	+	5704	5711	chrUn_NW_020190204v1	5704
chr04	113200869	113219286	+	18394	18418	chrUn_NW_020191998v1	18394
chr04	118828793	118859388	-	30667	30596	chrUn_NW_020190715v1	30667
chr05	19274	24366	+	5160	5093	chrUn_NW_020192224v1	5160
chr05	21375	29443	-	8110	8069	chrUn_NW_020190453v1	8110
chr05	46645	60520	-	13907	13876	chrUn_NW_020192237v1	13907
chr05	47889	61574	+	13944	13686	chrUn_NW_020190588v1	13944
chr05	53850	63056	+	9493	9207	chrUn_NW_020191481v1	9493
chr05	61135	73840	-	15913	12706	chrUn_NW_020192179v1	15913
chr05	134410	167215	-	31966	32806	chrUn_NW_020191397v1	46200
chr05	134837	169840	-	64396	35004	chrUn_NW_020190299v1	64396
chr05	138070	169840	-	46200	31771	chrUn_NW_020191397v1	46200
chr05	139920	167595	+	27457	27676	chrUn_NW_020191056v1	27457
chr05	147791	175288	-	36998	27498	chrUn_NW_020190618v1	36998
chr05	39124198	39145032	-	22906	20835	chrUn_NW_020190992v1	22906
chr05	98553650	98581536	+	26794	27887	chrUn_NW_020191527v1	26794
chr05	119538437	119541546	+	3203	3110	chrUn_NW_020191789v1	3203
chr06	3452506	3471719	-	21472	19214	chrUn_NW_020191054v1	21472
chr06	8471589	8480320	+	8683	8732	chrUn_NW_020190253v1	8683
chr06	16293901	16304701	+	10808	10801	chrUn_NW_020191283v1	10808
chr06	30684285	30707562	-	23947	23278	chrUn_NW_020191615v1	23947
chr06	35137190	35168430	-	34614	31241	chrUn_NW_020191268v1	34614
chr06	51779185	51792270	-	23713	13086	chrUn_NW_020192164v1	23713
chr06	114732849	114763165	+	38080	30317	chrUn_NW_020190745v1	38080
chr06	115425035	115464845	-	41640	39811	chrUn_NW_020190137v1	41640
chr06	115453333	115472372	-	21035	19040	chrUn_NW_020192127v1	21035
chr07	95369	130547	+	39314	35179	chrUn_NW_020191661v1	39314
chr07	99101	120144	+	35972	21044	chrUn_NW_020191360v1	35972
chr07	106499	170412	-	93366	63914	chrUn_NW_020191846v1	93366
chr07	107833	118459	+	17891	10627	chrUn_NW_020190583v1	17891
chr07	112172	123147	-	10597	10976	chrUn_NW_020191143v1	10597
chr07	147275	159343	-	12305	12069	chrUn_NW_020190896v1	12305
chr07	148168	177908	-	26707	29741	chrUn_NW_020191665v1	41502
chr07	148628	206471	-	58851	57844	chrUn_NW_020191846v1	93366
chr07	151383	158243	+	7013	6861	chrUn_NW_020191735v1	7013
chr07	188387	218047	-	29283	29661	chrUn_NW_020191199v1	29283
chr07	192937	207946	-	15548	15010	chrUn_NW_020190152v1	15548
chr07	234979	253944	+	18028	18966	chrUn_NW_020190650v1	18028
chr07	272016	314979	-	82679	42964	chrUn_NW_020190566v1	82679
chr07	9330041	9338986	+	8914	8946	chrUn_NW_020190734v1	8914
chr07	11764827	11797868	+	33440	33042	chrUn_NW_020191289v1	33440
chr07	19426202	19449350	+	23707	23149	chrUn_NW_020190262v1	23707
chr07	34114927	34137969	-	23807	23043	chrUn_NW_020192219v1	23807
chr08	188210	197241	+	15633	9032	chrUn_NW_020190636v1	15633
chr08	192424	204749	+	11939	12326	chrUn_NW_020190636v1	15633
chr08	7387902	7427175	+	39258	39274	chrUn_NW_020191845v1	39258
chr08	15648487	15678701	+	33705	30215	chrUn_NW_020190576v1	33705
chr08	15652253	15670238	-	18561	17986	chrUn_NW_020190753v1	18561
chr08	20121416	20137428	-	19228	16013	chrUn_NW_020190724v1	19228
chr08	22649017	22694167	+	46816	45151	chrUn_NW_020191396v1	46816
chr08	30468685	30488489	+	20361	19805	chrUn_NW_020191627v1	20361
chr08	70743272	70774174	+	31320	30903	chrUn_NW_020191263v1	31320
chr08	70743272	70749770	-	6455	6499	chrUn_NW_020191192v1	6455
chr08	70839797	70900173	-	69815	60377	chrUn_NW_020192122v1	69815
chr08	70841405	70854347	-	14455	12943	chrUn_NW_020191097v1	14455
chr08	70908105	70913111	+	4986	5007	chrUn_NW_020190610v1	4986
chr08	70954916	70966062	-	11083	11147	chrUn_NW_020190213v1	11083
chr08	76778560	76793846	-	15189	15287	chrUn_NW_020190577v1	15189
chr09	1	26423	+	26203	26423	chrUn_NW_020190955v1	52508
chr09	1	28289	-	46408	28289	chrUn_NW_020190585v1	46408
chr09	1	28865	-	45967	28865	chrUn_NW_020191567v1	45967
chr09	1	28859	-	28117	28859	chrUn_NW_020191825v1	40485
chr09	16	28859	-	27739	28844	chrUn_NW_020191840v1	51180
chr09	28	28311	-	26973	28284	chrUn_NW_020191567v1	45967
chr09	112	18155	+	16440	18044	chrUn_NW_020191462v1	16440
chr09	416	28284	+	27975	27869	chrUn_NW_020191504v1	36047
chr09	634	21315	+	22162	20682	chrUn_NW_020190722v1	22162
chr09	657	20188	-	18121	19532	chrUn_NW_020191212v1	18121
chr09	798	28306	+	27858	27509	chrUn_NW_020190891v1	27858
chr09	984	17907	-	16681	16924	chrUn_NW_020191186v1	16681
chr09	4066	16855	+	13503	12790	chrUn_NW_020191042v1	13503
chr09	8968	20819	-	11388	11852	chrUn_NW_020190910v1	11388
chr09	9261	17048	-	11363	7788	chrUn_NW_020190217v1	11363
chr09	11008	20109	-	8166	9102	chrUn_NW_020191645v1	8166
chr09	11679	19503	+	7747	7825	chrUn_NW_020192032v1	7747
chr09	49532	66759	-	16031	17228	chrUn_NW_020190210v1	16031
chr09	54695	83987	-	27604	29293	chrUn_NW_020191654v1	27604
chr09	74584	147838	-	134960	73255	chrUn_NW_020192027v1	134960
chr09	132067	141427	-	8707	9361	chrUn_NW_020191018v1	8707
chr09	132461	148320	-	15386	15860	chrUn_NW_020190662v1	15386
chr09	145685	195029	-	55831	49345	chrUn_NW_020190680v1	55831
chr09	240984	254854	+	13968	13871	chrUn_NW_020191555v1	13968
chr09	319127	336364	+	17184	17238	chrUn_NW_020190921v1	17184
chr09	320490	334952	+	14172	14463	chrUn_NW_020190614v1	14172
chr09	324155	335602	-	11520	11448	chrUn_NW_020191074v1	11520
chr09	339434	375608	-	34596	36175	chrUn_NW_020190450v1	34596
chr09	340810	401586	-	60138	60777	chrUn_NW_020192218v1	60138
chr09	345856	365206	-	20365	19351	chrUn_NW_020191863v1	20365
chr09	352410	360986	+	8607	8577	chrUn_NW_020191318v1	8607
chr09	352845	363515	-	10674	10671	chrUn_NW_020191571v1	10674
chr09	395388	405817	+	10423	10430	chrUn_NW_020190504v1	10423
chr09	448155	468862	+	20629	20708	chrUn_NW_020190246v1	20629
chr09	450271	497027	-	88334	46757	chrUn_NW_020192050v1	88334
chr09	72502241	72514995	-	22331	12755	chrUn_NW_020190824v1	22331
chr09	87574394	87583480	+	8999	9087	chrUn_NW_020190940v1	8999
chr09	87600994	87611194	-	10258	10201	chrUn_NW_020191813v1	16358
chr09	87674886	87703489	+	28919	28604	chrUn_NW_020191650v1	28919
chr09	88348542	88405177	-	64892	56636	chrUn_NW_020190651v1	64892
chr09	88348542	88360903	-	16358	12362	chrUn_NW_020191813v1	16358
chr09	88634535	88652000	-	31729	17466	chrUn_NW_020191972v1	31729
chr10	56005	73974	+	17996	17970	chrUn_NW_020190944v1	17996
chr10	6798095	6812451	-	20172	14357	chrUn_NW_020191721v1	20172
chr10	23485211	23487770	+	2555	2560	chrUn_NW_020190187v1	2555
chr10	24289950	24498053	+	254491	208104	chrUn_NW_020191298v1	254491
chr11	1	10705	-	12563	10705	chrUn_NW_020190181v1	12563
chr11	199	8322	+	7927	8124	chrUn_NW_020192135v1	7927
chr11	15232	34707	-	21057	19476	chrUn_NW_020192149v1	21057
chr11	19756	33131	+	13476	13376	chrUn_NW_020190448v1	13476
chr11	23491	41151	+	16709	17661	chrUn_NW_020191301v1	16709
chr11	25283	40137	+	17695	14855	chrUn_NW_020190757v1	17695
chr11	285473	330373	+	49755	44901	chrUn_NW_020191439v1	49755
chr11	286519	316007	+	30062	29489	chrUn_NW_020191923v1	30062
chr11	335531	358230	+	34998	22700	chrUn_NW_020190875v1	34998
chr11	335531	356370	+	24071	20840	chrUn_NW_020190875v1	34998
chr11	335531	376825	+	39993	41295	chrUn_NW_020192189v1	68021
chr11	335531	350099	-	20529	14569	chrUn_NW_020190333v1	20529
chr11	338470	356407	+	28816	17938	chrUn_NW_020191227v1	28816
chr11	338646	348230	+	9278	9585	chrUn_NW_020191362v1	9278
chr11	343429	371976	-	27093	28548	chrUn_NW_020190144v1	27093
chr11	351394	373161	-	21300	21768	chrUn_NW_020190767v1	21300
chr11	384385	457112	-	74711	72728	chrUn_NW_020191180v1	74711
chr11	8677708	8697619	-	21373	19912	chrUn_NW_020191099v1	21373
chr11	33943250	33964732	-	36600	21483	chrUn_NW_020190901v1	36600
chr11	60561824	60572908	-	11055	11085	chrUn_NW_020190967v1	11055
chr11	85518332	85536877	-	26878	18546	chrUn_NW_020190986v1	26878
chr11	93526253	93539339	-	16046	13087	chrUn_NW_020191943v1	16046
chr11	106944442	107000038	+	81446	55597	chrUn_NW_020191325v1	81446
chr11	107430453	107445611	+	15655	15159	chrUn_NW_020190692v1	15655
chr11	107432104	107459833	-	48051	27730	chrUn_NW_020190791v1	48051
chr11	107451740	107458565	-	7328	6826	chrUn_NW_020191776v1	7328
chr11	107485500	107505876	-	36603	20377	chrUn_NW_020191522v1	36603
chr11	107485500	107501174	-	20657	15675	chrUn_NW_020191762v1	20657
chr11	107485604	107504602	-	22171	18999	chrUn_NW_020190735v1	22171
chr11	107485610	107499288	+	25625	13679	chrUn_NW_020191060v1	25625
chr11	107486588	107510045	+	32646	23458	chrUn_NW_020191924v1	32646
chr11	107486893	107510045	-	26936	23153	chrUn_NW_020191793v1	45010
chr11	107488004	107506780	+	28885	18777	chrUn_NW_020190666v1	28885
chr11	107492349	107508381	-	20989	16033	chrUn_NW_020191961v1	20989
chr12	15709	32015	-	16524	16307	chrUn_NW_020191548v1	16524
chr12	86005	115654	-	31265	29650	chrUn_NW_020191075v1	42889
chr12	95955	116513	+	26626	20559	chrUn_NW_020191220v1	26626
chr12	101827	106112	+	4329	4286	chrUn_NW_020190129v1	4329
chr12	50701637	50720734	-	19109	19098	chrUn_NW_020191035v1	19109
chr12	70179037	70348141	+	169562	169105	chrUn_NW_020190328v1	169562
chr12	70380809	70480975	+	98134	100167	chrUn_NW_020191239v1	98134
chr12	73103548	73136688	-	33114	33141	chrUn_NW_020191269v1	33114
chr12	73679650	73699967	-	20354	20318	chrUn_NW_020191849v1	20354
chr12	75251279	75293132	+	54417	41854	chrUn_NW_020190812v1	54417
chr12	92407342	92416878	+	9621	9537	chrUn_NW_020190220v1	15228
chr13	62033	110615	+	65757	48583	chrUn_NW_020191082v1	65757
chr13	69354	104210	-	33347	34857	chrUn_NW_020190542v1	33347
chr13	76599	129542	+	52525	52944	chrUn_NW_020191082v1	65757
chr13	81204	102305	+	21592	21102	chrUn_NW_020191394v1	21592
chr13	84092	97991	+	14165	13900	chrUn_NW_020190602v1	14165
chr13	95764	103644	-	7747	7881	chrUn_NW_020190146v1	7747
chr13	160445	177770	-	15568	17326	chrUn_NW_020191073v1	15568
chr13	18096692	18116690	-	19972	19999	chrUn_NW_020191826v1	19972
chr13	18328824	18397738	+	89658	68915	chrUn_NW_020191608v1	89658
chr13	44205564	44228745	-	23195	23182	chrUn_NW_020191328v1	23195
chr13	63013001	63031984	-	27004	18984	chrUn_NW_020191388v1	27004
chr14	38703	56736	-	18007	18034	chrUn_NW_020191895v1	30641
chr14	8983899	9004246	-	22682	20348	chrUn_NW_020190235v1	22682
chr14	14188196	14211700	+	26474	23505	chrUn_NW_020192048v1	26474
chr14	14208230	14211700	+	3449	3471	chrUn_NW_020191801v1	6414
chr14	14211985	14235412	-	23461	23428	chrUn_NW_020191774v1	23461
chr14	14212767	14217193	+	6414	4427	chrUn_NW_020191801v1	6414
chr14	60752841	60771887	-	28169	19047	chrUn_NW_020191281v1	28169
chr14	65933728	65960004	+	34347	26277	chrUn_NW_020190578v1	34347
chr15	287278	312342	-	25958	25065	chrUn_NW_020190712v1	25958
chr15	22949673	22968025	-	23355	18353	chrUn_NW_020190471v1	23355
chr15	76362868	76386318	-	27006	23451	chrUn_NW_020190898v1	27006
chr15	79183221	79192051	+	8779	8831	chrUn_NW_020190460v1	8779
chr16	4	152881	+	222249	152878	chrUn_NW_020190826v1	222249
chr16	66993	87779	+	21556	20787	chrUn_NW_020190809v1	21556
chr16	338580	349401	+	12272	10822	chrUn_NW_020191463v1	12272
chr16	6074164	6084821	+	16757	10658	chrUn_NW_020190286v1	16757
chr16	7314112	7322631	-	8483	8520	chrUn_NW_020190565v1	8483
chr16	8022705	8030711	+	7992	8007	chrUn_NW_020192042v1	7992
chr16	8033000	8061620	-	29765	28621	chrUn_NW_020191194v1	29765
chr16	8098552	8121793	-	23219	23242	chrUn_NW_020190269v1	36222
chr16	8257079	8315745	-	57554	58667	chrUn_NW_020191807v1	57554
chr16	8279171	8308149	-	36222	28979	chrUn_NW_020190269v1	36222
chr16	8284324	8306988	-	22687	22665	chrUn_NW_020191109v1	22687
chr16	8315721	8328366	-	13100	12646	chrUn_NW_020191123v1	13100
chr16	8367825	8386639	+	20561	18815	chrUn_NW_020190342v1	20561
chr16	8859995	8918701	-	58917	58707	chrUn_NW_020190543v1	58917
chr16	8860689	8874351	-	16120	13663	chrUn_NW_020190772v1	16120
chr16	9779906	9790398	+	10406	10493	chrUn_NW_020191507v1	10406
chr16	48081348	48093464	+	12027	12117	chrUn_NW_020190161v1	12027
chr17	343123	360471	-	16996	17349	chrUn_NW_020190422v1	32912
chr17	556605	596359	+	40829	39755	chrUn_NW_020191882v1	51737
chr17	561271	577252	+	15508	15982	chrUn_NW_020190997v1	19042
chr17	572043	586231	+	18927	14189	chrUn_NW_020190119v1	18927
chr17	573132	606594	+	34054	33463	chrUn_NW_020191319v1	34054
chr17	573156	591115	-	18290	17960	chrUn_NW_020190628v1	18290
chr17	577884	604339	+	26132	26456	chrUn_NW_020191314v1	44895
chr17	586973	600787	+	19042	13815	chrUn_NW_020190997v1	19042
chr17	741598	764011	+	21556	22414	chrUn_NW_020191302v1	21556
chr17	747463	755490	-	7965	8028	chrUn_NW_020191254v1	7965
chr17	754827	896447	+	143213	141621	chrUn_NW_020190984v1	143213
chr17	758110	768030	-	10076	9921	chrUn_NW_020191077v1	10076
chr17	943025	982490	-	40193	39466	chrUn_NW_020190659v1	40193
chr17	948990	980849	-	29105	31860	chrUn_NW_020191431v1	35800
chr17	950527	975459	-	28534	24933	chrUn_NW_020191538v1	28534
chr17	956950	984871	-	35800	27922	chrUn_NW_020191431v1	35800
chr17	963500	975459	-	15571	11960	chrUn_NW_020190128v1	15571
chr17	964584	980227	-	15857	15644	chrUn_NW_020192101v1	15857
chr17	964584	980227	-	18096	15644	chrUn_NW_020192172v1	18096
chr17	968989	1007225	+	38496	38237	chrUn_NW_020190751v1	38496
chr17	971450	989904	-	31023	18455	chrUn_NW_020191474v1	31023
chr17	971822	983358	+	22308	11537	chrUn_NW_020191742v1	22308
chr17	1006548	1045401	+	45933	38854	chrUn_NW_020190142v1	45933
chr17	1067060	1081079	-	12618	14020	chrUn_NW_020190730v1	12618
chr17	1138137	1153845	+	14670	15709	chrUn_NW_020190303v1	14670
chr17	1152827	1269253	+	132401	116427	chrUn_NW_020191968v1	132401
chr17	3501867	3508297	+	6478	6431	chrUn_NW_020192201v1	6478
chr17	15443328	15467207	+	23877	23880	chrUn_NW_020191905v1	23877
chr17	15443589	15467207	+	23354	23619	chrUn_NW_020192060v1	23354
chr17	15450383	15467913	-	30667	17531	chrUn_NW_020191827v1	30667
chr17	25039883	25045197	-	5208	5315	chrUn_NW_020190795v1	5208
chr17	45016187	45026570	-	13857	10384	chrUn_NW_020190243v1	13857
chr17	63406871	63430333	+	28374	23463	chrUn_NW_020192130v1	28374
chr17	63767333	63791221	+	41470	23889	chrUn_NW_020192236v1	41470
chr17	63767333	63792004	+	24409	24672	chrUn_NW_020192236v1	41470
chr17	66164936	66201689	+	45711	36754	chrUn_NW_020190865v1	45711
chr17	72055218	72069371	+	14075	14154	chrUn_NW_020191146v1	14075
chr17	72057287	72089172	+	34405	31886	chrUn_NW_020191445v1	34405
chr17	72057287	72109011	+	51974	51725	chrUn_NW_020191817v1	51974
chr17	72234682	72268460	-	33766	33779	chrUn_NW_020191371v1	33766
chr18	140391	177637	-	37660	37247	chrUn_NW_020191025v1	70827
chr18	149524	200039	-	70827	50516	chrUn_NW_020191025v1	70827
chr18	384214	460454	+	78962	76241	chrUn_NW_020191059v1	106786
chr18	406806	469944	+	106786	63139	chrUn_NW_020191059v1	106786
chr18	509601	582424	-	107872	72824	chrUn_NW_020191792v1	107872
chr18	526866	562391	-	35405	35526	chrUn_NW_020191516v1	35405
chr18	651514	667937	+	18934	16424	chrUn_NW_020190465v1	18934
chr18	753558	773345	-	19421	19788	chrUn_NW_020191311v1	29341
chr18	753644	778725	-	29341	25082	chrUn_NW_020191311v1	29341
chr18	805549	866691	-	69979	61143	chrUn_NW_020190241v1	69979
chr18	850779	917876	-	76543	67098	chrUn_NW_020190785v1	76543
chr18	888289	913804	+	24248	25516	chrUn_NW_020191733v1	24248
chr18	17372552	17397374	-	26967	24823	chrUn_NW_020190381v1	26967
chr18	67188101	67198273	+	15228	10173	chrUn_NW_020190220v1	15228
chr19	73676	80381	+	11483	6706	chrUn_NW_020192104v1	11483
chr19	2788354	2812193	-	24379	23840	chrUn_NW_020191783v1	24379
chr19	21325298	21348198	+	25984	22901	chrUn_NW_020191646v1	25984
chr19	26011237	26034975	+	23963	23739	chrUn_NW_020191585v1	23963
chr20	36368	67961	+	31329	31594	chrUn_NW_020190477v1	55234
chr20	138386	151191	+	22386	12806	chrUn_NW_020190716v1	22386
chr20	259029	308413	-	91352	49385	chrUn_NW_020192039v1	91352
chr20	264419	301385	-	42453	36967	chrUn_NW_020190529v1	42453
chr20	268517	296399	-	27676	27883	chrUn_NW_020190120v1	27676
chr20	274943	320851	-	48398	45909	chrUn_NW_020192039v1	91352
chr20	275329	291541	-	16494	16213	chrUn_NW_020190310v1	16494
chr20	275590	294989	+	36972	19400	chrUn_NW_020190932v1	36972
chr20	279077	296857	+	19723	17781	chrUn_NW_020190248v1	19723
chr20	280099	308235	+	35486	28137	chrUn_NW_020192146v1	35486
chr20	280375	301937	+	21742	21563	chrUn_NW_020191012v1	21742
chr20	280375	291471	+	11013	11097	chrUn_NW_020191983v1	11013
chr20	282374	293135	+	10715	10762	chrUn_NW_020190176v1	10715
chr20	282374	343371	+	60742	60998	chrUn_NW_020190995v1	60742
chr20	282391	320171	+	37139	37781	chrUn_NW_020190373v1	37139
chr20	283181	295217	+	12048	12037	chrUn_NW_020190192v1	12048
chr20	284400	306168	+	22038	21769	chrUn_NW_020190804v1	22038
chr20	284612	320855	-	36710	36244	chrUn_NW_020191824v1	36710
chr20	286559	309286	-	25913	22728	chrUn_NW_020191379v1	25913
chr20	286773	306168	+	22760	19396	chrUn_NW_020191523v1	22760
chr20	293263	296758	+	3416	3496	chrUn_NW_020191070v1	3416
chr20	296758	302115	-	5330	5358	chrUn_NW_020190178v1	5330
chr20	333877	358022	+	30508	24146	chrUn_NW_020190754v1	30508
chr20	716469	752012	+	35962	35544	chrUn_NW_020190486v1	35962
chr20	16986745	17004473	-	18013	17729	chrUn_NW_020190380v1	18013
chr20	47672496	47694205	+	23305	21710	chrUn_NW_020190989v1	23305
chr20	65865392	65885768	-	19729	20377	chrUn_NW_020191954v1	19729
chr20	70598904	70617447	+	18608	18544	chrUn_NW_020192070v1	18608
chr20	71614414	71631408	+	19569	16995	chrUn_NW_020190466v1	19569
chr21	461374	500272	+	38939	38899	chrUn_NW_020192192v1	38939
chr21	565709	567624	+	1914	1916	chrUn_NW_020191040v1	1914
chr21	8658840	8682024	-	25516	23185	chrUn_NW_020190481v1	25516
chr21	15199254	15222865	+	26821	23612	chrUn_NW_020191369v1	26821
chr21	59530349	59547345	-	17773	16997	chrUn_NW_020191938v1	17773
chr21	61611595	61630848	+	23919	19254	chrUn_NW_020190563v1	23919
chr22	17944356	17969727	-	26805	25372	chrUn_NW_020191993v1	26805
chr22	21276241	21293989	+	22792	17749	chrUn_NW_020190590v1	22792
chr22	61037684	61078343	+	67258	40660	chrUn_NW_020192258v1	67258
chr23	152930	171270	+	18475	18341	chrUn_NW_020190544v1	18475
chr23	152930	167465	+	14754	14536	chrUn_NW_020191380v1	14754
chr23	161084	180448	+	19421	19365	chrUn_NW_020192123v1	19421
chr23	389285	418631	+	29353	29347	chrUn_NW_020192262v1	49374
chr23	426002	498950	+	110905	72949	chrUn_NW_020192057v1	110905
chr23	440784	492817	-	59662	52034	chrUn_NW_020191668v1	59662
chr23	1625697	1642044	+	20496	16348	chrUn_NW_020191412v1	20496
chr24	4732177	4738037	+	5734	5861	chrUn_NW_020191897v1	5734
chr24	15982355	16000268	-	18962	17914	chrUn_NW_020190427v1	18962
chr24	36838117	36856992	-	19153	18876	chrUn_NW_020191061v1	19153
chr24	58032788	58047050	+	15023	14263	chrUn_NW_020191563v1	15023
chr24	62197171	62213537	-	20314	16367	chrUn_NW_020191178v1	20314
chr24	62209987	62216477	-	5879	6491	chrUn_NW_020190919v1	5879
chr24	62221338	62238995	-	17672	17658	chrUn_NW_020190584v1	17672
chr24	62243162	62261637	-	19446	18476	chrUn_NW_020191057v1	19446
chr24	62267035	62277349	+	10282	10315	chrUn_NW_020192015v1	10282
chr24	62608526	62614021	-	8697	5496	chrUn_NW_020191712v1	8697
chr25	247010	296197	+	49482	49188	chrUn_NW_020190616v1	49482
chr25	276775	299768	+	24813	22994	chrUn_NW_020190264v1	24813
chr25	280656	298301	+	32868	17646	chrUn_NW_020190270v1	32868
chr25	283422	298624	+	15223	15203	chrUn_NW_020190392v1	15223
chr25	284465	304033	+	19991	19569	chrUn_NW_020191191v1	19991
chr25	284942	304441	+	25252	19500	chrUn_NW_020192260v1	25252
chr25	288498	295661	+	7070	7164	chrUn_NW_020190562v1	7070
chr25	302524	319564	-	17934	17041	chrUn_NW_020190965v1	17934
chr25	364846	424618	+	63514	59773	chrUn_NW_020191570v1	63514
chr25	374214	402728	+	31749	28515	chrUn_NW_020190276v1	31749
chr25	380916	416844	-	30486	35929	chrUn_NW_020191207v1	30486
chr25	402322	428848	+	34671	26527	chrUn_NW_020190985v1	34671
chr25	487493	536078	+	48579	48586	chrUn_NW_020191603v1	48579
chr25	492561	541548	+	48767	48988	chrUn_NW_020191622v1	48767
chr25	507763	529687	-	21821	21925	chrUn_NW_020190513v1	21821
chr25	514470	531118	+	16692	16649	chrUn_NW_020190818v1	16692
chr25	516412	581255	+	74601	64844	chrUn_NW_020190279v1	74601
chr25	521437	547374	-	25893	25938	chrUn_NW_020190247v1	25893
chr25	524859	547729	-	22882	22871	chrUn_NW_020192041v1	22882
chr25	4031659	4048929	-	19220	17271	chrUn_NW_020190433v1	19220
chr26	18861	89258	-	68875	70398	chrUn_NW_020190394v1	68875
chr26	38226	47666	+	9505	9441	chrUn_NW_020190960v1	9505
chr26	315672	375612	-	62399	59941	chrUn_NW_020190199v1	62399
chr26	330516	359826	+	29252	29311	chrUn_NW_020190871v1	29252
chr26	424778	449894	+	25380	25117	chrUn_NW_020191718v1	25380
chr26	11843345	11859815	-	18299	16471	chrUn_NW_020191811v1	18299
chr26	21013823	21043470	+	30250	29648	chrUn_NW_020190250v1	30250
chr26	29368057	29381026	-	12982	12970	chrUn_NW_020190644v1	12982
chr26	51948605	51958248	+	11026	9644	chrUn_NW_020192198v1	11026
chr26	51956844	51968386	-	14363	11543	chrUn_NW_020191438v1	14363
chr27	524558	528060	-	3591	3503	chrUn_NW_020191429v1	3591
chr27	538742	546341	+	7661	7600	chrUn_NW_020191068v1	7661
chr27	542587	549792	+	7212	7206	chrUn_NW_020192093v1	7212
chr27	653573	669256	+	22773	15684	chrUn_NW_020191496v1	22773
chr27	658183	681672	-	21591	23490	chrUn_NW_020191799v1	21591
chr27	659862	669256	+	9169	9395	chrUn_NW_020191378v1	18461
chr27	665053	675928	+	11997	10876	chrUn_NW_020192251v1	21300
chr27	669237	678963	+	18461	9727	chrUn_NW_020191378v1	18461
chr27	7899040	7907263	-	8121	8224	chrUn_NW_020192261v1	8121
chr27	42387847	42407110	-	21705	19264	chrUn_NW_020190507v1	21705
chr27	47129555	47176620	+	48198	47066	chrUn_NW_020191467v1	89264
chr29	7465	26635	+	19858	19171	chrUn_NW_020190892v1	19858
chr29	1955604	1976178	+	29113	20575	chrUn_NW_020191851v1	29113
chr29	6784884	6831295	-	49068	46412	chrUn_NW_020191247v1	49068
chr29	6828620	6841401	+	12801	12782	chrUn_NW_020191036v1	12801
chr29	29606803	29632193	+	30821	25391	chrUn_NW_020190982v1	30821
chr30	4403076	4431400	-	28455	28325	chrUn_NW_020190531v1	28455
chr30	30488180	30990259	-	507144	502080	chrUn_NW_020192287v1	507144
chr30	34573116	34601465	+	45698	28350	chrUn_NW_020191154v1	45698
chr30	34601456	34625174	+	23975	23719	chrUn_NW_020191154v1	45698
chr30	34668641	34698756	+	32463	30116	chrUn_NW_020191862v1	32463
chr30	38733611	38753427	-	35052	19817	chrUn_NW_020191315v1	35052
chr30	39427454	39437535	+	15849	10082	chrUn_NW_020190494v1	15849
chr30	56808926	56829528	-	20587	20603	chrUn_NW_020190457v1	32660
chr30	56813519	56838315	-	32660	24797	chrUn_NW_020190457v1	32660
chr30	58406864	58410274	+	3397	3411	chrUn_NW_020191169v1	3397
chr30	58426445	58440096	-	13650	13652	chrUn_NW_020191114v1	13650
chr30	58551862	58571376	-	19509	19515	chrUn_NW_020190988v1	19509
chr30	58559175	58565563	+	6422	6389	chrUn_NW_020192076v1	6422
chr30	58572876	58586694	-	18810	13819	chrUn_NW_020190832v1	18810
chr30	58573349	58599383	+	25748	26035	chrUn_NW_020191741v1	25748
chr30	58607870	58627825	-	20045	19956	chrUn_NW_020191674v1	20045
chr30	58627827	58633588	+	5773	5762	chrUn_NW_020191357v1	5773
chr30	58632620	58649223	+	27326	16604	chrUn_NW_020191210v1	27326
chr30	58760401	58820349	-	86215	59949	chrUn_NW_020191539v1	86215
chr30	58825620	58883150	-	86118	57531	chrUn_NW_020190874v1	86118
chr30	59937450	59947752	+	10296	10303	chrUn_NW_020190832v1	18810
chr30	59955513	60012832	-	106634	57320	chrUn_NW_020191085v1	106634
chr30	60271621	60278793	+	7130	7173	chrUn_NW_020192163v1	7130
chr30	69186734	69216542	+	29817	29809	chrUn_NW_020190913v1	29817
chr30	69192743	69208559	+	15809	15817	chrUn_NW_020190961v1	15809
chr30	69192743	69204001	+	11215	11259	chrUn_NW_020191890v1	11215
chr30	69192743	69205620	-	12883	12878	chrUn_NW_020191217v1	12883
chr30	69199797	69237443	-	37639	37647	chrUn_NW_020191225v1	37639
chr30	69223447	69305983	-	83277	82537	chrUn_NW_020190594v1	83277
chr30	69660515	69691962	+	54906	31448	chrUn_NW_020190558v1	54906
chr30	70125070	70144560	-	19491	19491	chrUn_NW_020192186v1	19491
chr30	70537298	70567328	+	30030	30031	chrUn_NW_020191746v1	30030
chr30	70657870	70716584	+	60176	58715	chrUn_NW_020191161v1	60176
chr30	70746871	70781474	-	34142	34604	chrUn_NW_020191901v1	34142
chr30	91184710	91200452	-	15738	15743	chrUn_NW_020190646v1	15738
chr30	91747895	91772996	-	25047	25102	chrUn_NW_020191900v1	25047
chr30	99507095	99521344	+	13811	14250	chrUn_NW_020190135v1	13811
chr30	99564149	99591614	+	24671	27466	chrUn_NW_020191829v1	24671
chr30	105488876	105505406	-	25623	16531	chrUn_NW_020191836v1	25623
chr30	105506043	105513553	-	8160	7511	chrUn_NW_020190502v1	8160
chr30	105658712	105672766	-	14003	14055	chrUn_NW_020191873v1	14003
chr30	105809329	105820438	-	11261	11110	chrUn_NW_020192017v1	11261
chr30	105992667	106012863	-	20206	20197	chrUn_NW_020191450v1	20206
chr30	130413948	130627705	-	285805	213758	chrUn_NW_020191494v1	285805
chr30	130480179	130512944	-	32757	32766	chrUn_NW_020191105v1	32757
chr30	130491874	130533161	-	41463	41288	chrUn_NW_020190517v1	41463
chr30	130496342	130550081	+	53813	53740	chrUn_NW_020190998v1	53813
chr30	130648610	130670573	+	21949	21964	chrUn_NW_020192131v1	21949
chr30	130673801	130693868	+	23508	20068	chrUn_NW_020190975v1	23508
chr30	130846736	130886264	+	74955	39529	chrUn_NW_020191370v1	74955
chr30	130954687	130973024	-	30676	18338	chrUn_NW_020191691v1	30676
chr30	135613875	135632771	+	18843	18897	chrUn_NW_020190372v1	18843
chr30	135918619	135981222	+	94519	62604	chrUn_NW_020190421v1	94519
chr30	158937565	158944481	-	7771	6917	chrUn_NW_020190958v1	7771
chr30	158961285	158993367	-	31865	32083	chrUn_NW_020191118v1	31865
chr30	161171477	161180234	-	7924	8758	chrUn_NW_020191233v1	7924
chr30	161485105	161572693	+	87681	87589	chrUn_NW_020192147v1	159420
chr30	161562590	161737912	+	175396	175323	chrUn_NW_020190379v1	175396
chr30	162285345	162375383	+	159420	90039	chrUn_NW_020192147v1	159420
chr30	162418938	162448383	-	30000	29446	chrUn_NW_020192228v1	30000
chr08	70773008	70859416	+	86557	86409	chrUn_NW_020192051v1_80700_167256	86557
chr09	88036026	88063926	+	27930	27901	chrUn_NW_020190741v1_33220_80466	47247
chr09	88248684	88277713	+	29037	29030	chrUn_NW_020190741v1_93101_122137	29037
chr09	88527443	88563692	+	47247	36250	chrUn_NW_020190741v1_33220_80466	47247
chr09	88565166	88577803	-	12509	12638	chrUn_NW_020190741v1_80567_93075	12509
chr12	73677924	74186872	-	644747	508949	chrUn_NW_020190994v1_442989_1087735	644747
chr12	74284377	74625636	+	666481	341260	chrUn_NW_020192012v1_1_666481	666481
chr12	75245724	75271134	+	25396	25411	chrUn_NW_020191238v1_1_25396	25396
chr12	76014395	76077358	+	91318	62964	chrUn_NW_020191148v1_62940_154257	91318
chr13	11718694	11773702	-	106278	55009	chrUn_NW_020191223v1_100892_207169	106278
chr16	7241566	7272651	+	30974	31086	chrUn_NW_020192254v1_1_30974	30974
chr16	7363257	7424425	-	61150	61169	chrUn_NW_020190467v1_83431_144580	61150
chr16	7383913	7392420	-	8538	8508	chrUn_NW_020190467v1_74793_83330	8538
chr16	8127831	8230202	-	102416	102372	chrUn_NW_020192254v1_164436_349108	184673
chr16	8556725	8622076	-	74692	65352	chrUn_NW_020190467v1_1_74692	74692
chr16	8656884	8709844	-	89984	52961	chrUn_NW_020192254v1_349209_439192	89984
chr16	8874970	8950606	+	133261	75637	chrUn_NW_020192254v1_31075_164335	133261
chr16	8949189	9090286	+	184673	141098	chrUn_NW_020192254v1_164436_349108	184673
chr20	378016	577284	-	360455	199269	chrUn_NW_020190851v1_63937_424391	360455
chr20	557636	621293	-	63836	63658	chrUn_NW_020190851v1_1_63836	63836
chr30	20777870	20918060	+	210511	140191	chrUn_NW_020192290v1_228780_439290	210511
chr30	21042715	25238248	-	4298708	4195534	chrUn_NW_020192292v1_5011197_9309904	4298708
chr30	25246866	26149409	-	901227	902544	chrUn_NW_020192292v1_4109870_5011096	901227
chr30	58618436	58640365	-	22084	21930	chrUn_NW_020191822v1_83141_105224	22084
chr30	58730471	58747437	+	18321	16967	chrUn_NW_020191822v1_23965_42285	18321
chr30	58741646	58765573	-	23939	23928	chrUn_NW_020191822v1_1_23939	23939
chr30	58915192	59001469	+	139099	86278	chrUn_NW_020192125v1_1_139099	139099
chr30	69288316	69322589	+	35832	34274	chrUn_NW_020190613v1_1_35832	35832
chr30	69306138	69353239	-	47111	47102	chrUn_NW_020190613v1_35858_82968	47111
chr30	91423661	91499441	+	114286	75781	chrUn_NW_020191050v1_13225_127510	114286
chr30	103227658	103267609	+	40531	39952	chrUn_NW_020190953v1_19529_60059	40531
chr30	104792293	104818633	+	26409	26341	chrUn_NW_020192288v1_1_26409	26409
chr30	104926305	105050394	-	195362	124090	chrUn_NW_020190496v1_145452_340813	195362
chr30	105652388	105704566	-	52168	52179	chrUn_NW_020192288v1_277940_330107	52168
chr30	105896707	105977130	-	84207	80424	chrUn_NW_020192288v1_116726_200932	84207
chr30	130587568	130711509	+	166275	123942	chrUn_NW_020191195v1_53673_219947	166275
chr30	130793188	130846735	-	53572	53548	chrUn_NW_020191195v1_1_53572	53572
chr30	134923412	135484875	-	568941	561464	chrUn_NW_020192291v1_555720_1124660	568941
chr30	135468893	135534022	-	90298	65130	chrUn_NW_020192291v1_137680_227977	90298
chr30	135548842	135578002	-	40570	29161	chrUn_NW_020192291v1_97010_137579	40570
chr30	135566068	135585983	+	19906	19916	chrUn_NW_020192291v1_1_19906	19906
chr30	135593193	135640856	+	49240	47664	chrUn_NW_020192291v1_47745_96984	49240
chr30	135605041	135632771	-	27638	27731	chrUn_NW_020192291v1_20007_47644	27638
chr30	135621066	135753005	+	174826	131940	chrUn_NW_020192291v1_380794_555619	174826
chr30	135760495	135806833	-	46318	46339	chrUn_NW_020192291v1_326830_373147	46318
chr30	135821776	135919350	+	98727	97575	chrUn_NW_020192291v1_228003_326729	98727
chr30	136029522	136036931	-	7446	7410	chrUn_NW_020192291v1_373248_380693	7446
chr30	136104587	136206661	+	101960	102075	chrUn_NW_020192291v1_380794_555619	174826
chr30	152563830	152897626	+	623442	333797	chrUn_NW_020192294v1_1_623442	623442
chr30	153218189	153409283	+	362584	191095	chrUn_NW_020192294v1_623468_986051	362584
Scaffold10	198740	237650	+	41828	38911	chrUn_NW_020190675v1_1_41828	41828
Scaffold17	316788	355256	-	46922	38469	chrUn_NW_020190675v1_188911_235832	46922
Scaffold39	68338	150700	+	121985	82363	chrUn_NW_020190496v1_23442_145426	121985
Scaffold44	151291	199414	-	50480	48124	chrUn_NW_020191411v1_28436_78915	50480

## Sheet: Supplementary_Data8
# Supplementary_Data8: Genomic annotations of the NCBA_BosT1.0
#protein coding genes
Gene set	Total number of genes	Average gene length(bp)	Average CDS length(bp)	Average exons number per gene	Average exon length(bp)	Average intron length(bp)
De novo	21146	51276.7	1560.03	9.74	160.11	5685.95
Homology	20424	43633	1659.92	9.22	179.96	5103.85
RNA-seq	10169	42102.9	1724.14	10.51	164.01	4244.79
Final set	20288	40400.7	1624.33	9.28	175.11	4685.53
#ncRNA annotation
Type	sub type	Copy Number	Average Length(bp)	Total Length(bp)	Percentage of sequence(%)
rRNA	18S	13	2209.69	28726	0.0011
rRNA	28S	9	7659.11	68932	0.0025
rRNA	5.8S	11	149.36	1643	0.0001
rRNA	5S	865	113.85	98484	0.0036
small RNA	snRNA	791	111.58	88262	0.0033
small RNA	miRNA	858	79.23	67978	0.0025
small RNA	spliceosomal	1157	115.16	133242	0.0049
small RNA	other	406	190.75	77444	0.0029
Regulatory	cis-regulatory elements	300	68.6	20581	0.0008
tRNA	tRNA	257974	73.26	18900092	0.697
#TE repeats
Class	Order	Super family	Number of elements	Length of sequence (bp)	Percentage of sequence (%)
Class I			4666375	1182716009	43.62
	LTR		765446	172974271	6.38
		Unknown	50564	33351685	1.23
		ERV1	239184	47346878	1.75
		Gypsy	143302	12709096	0.47
		ERVK	22555	9554859	0.35
		ERVL-MaLR	163376	38981022	1.44
		ERVL	132126	30429103	1.12
		Other	14339	601628	0.02
	LINE		2308146	778139188	28.7
		RTE-BovB	788372	343887566	12.68
		L1	1137580	337320123	12.44
		Unknown	130745	59398392	2.19
		L2	196674	31727280	1.17
		CR1	19903	3210912	0.12
		Other	34872	2594915	0.1
	SINE		1592783	231602550	8.54
		Core-RTE	209546	48794177	1.8
		tRNA-Core-RTE	684982	117889484	4.35
		MIR	276719	32488589	1.2
		Unknown	410228	30312433	1.12
		Other	11308	2117867	0.08
Class II			715460	78937010	2.91
	MITE		120705	6384217	0.24
		Unknown	120705	6384217	0.24
	DNA		578290	71694213	2.64
		Unknown	36467	4226116	0.16
		hAT-Tip100	47396	7773851	0.29
		hAT-Charlie	180558	29592468	1.09
		TcMAR-Tigger	61712	13565403	0.5
		TcMar-Mariner	9581	3142492	0.12
		Other	242576	13393883	0.49
	RC		16465	858580	0.03
		Other	16465	858580	0.03
Total Tes			5381835	1261653019	46.53
Tandem Repeats			307818	11207806	0.41
	SSR		180394	2235277	0.08
	tandem_repeat		127424	8972529	0.33
Total Repeats			5770425	1282633364	47.3
#Gene annotation
Database	KOG	KEGG	NR	SwissProt	GO	Total_cds_sequence	Overall_annotated
Gene_Number	12742	13864	19718	19495	14237	20288	19794
Annotation_Ratio	0.6281	0.6834	0.9719	0.9609	0.7017	-	0.9757
#gene length
Source	Number of gene	Average gene length(bp)	Average CDS length(bp)	Average exons per gene	Average exon length(bp0	Average introns per gene	Average intron legnth(bp)
niu	20288	40400.7	1624.33	9.28	175.11	8.28	4685.53
M.musculus	23663	36677.5	1581.01	8.76	180.54	7.76	4524.54
Caprinae	20593	44483.7	1666.91	9.47	175.94	8.47	5052.41
Bovine	21035	44391.5	1637.57	9.28	176.39	8.28	5161.11
H.sapiens	20000	51047	1606.99	9.39	171.23	8.39	5896.1
#BUSCO
Type	Number	Percent(%)
Complete BUSCOs	3943	96.08
Complete and single-copy BUSCOs (S)	3909	95.25
Complete and duplicated BUSCOs (D)	34	0.83
Fragmented BUSCOs (F)	40	0.97
Missing BUSCOs (M) 121 2.95	121	2.95

## Sheet: Supplementary_Data9
# Supplementary_Data9: Gene statistics of cattle for each immune locus in the IMGT database
Types	IGH	IGK	IGL	TRA	TRB	TRD	TRG1	TRG2	Sum
V	47 (12/35/0)	25 (6/17/2)	74 (22-25/5/44-47)	183 (79-92/74-87/14-21)	123 (62/52/9)	55 (45/5/5)	13 (13/0/0)	4 (4/0/0)	524
D	23 (20-21/0/2-3)	NA	NA	NA	3 (3/0/0)	9 (6/0/3)	NA	NA	35
J	12 (3/2/7)	5 (1/0/4)	8 (5/0/3)	60 (52-54/4-6/2)	19 (15/1/3)	4 (3/0/1)	4 (4/0/0)	5 (5/0/0)	117
C	11 (8/3/0)	1 (1/0/0)	9 (4/5/0)	1 (1/0/0)	3 (3/0/0)	1 (1/0/0)	4 (3/1/0)	3 (3/0/0)	33
Sum	93	31	91	244	148	69	21	12
# IG and TR statistics of different species in IMGT
loci		human	mouse	cattle	NCBA1.0	sheep	dog	rabbit	chicken	cat	horse
IGH	V	123-129	152	47	48	10	89	69	94	NA	104
	D	27	17-20	23	17	4	6	11	4	NA	44
	J	9	4	12	12	6	6	6	1	NA	9
	C	11	8-9	11	10	6	8	17	3	NA	11
IGL	V	73-74	8	74	125	121	261	43	34	8	NA
	J	7-11	5	8	6	2	9	4	1	12	NA
	C	7-11	4	9	6	2	9	6	1	12	NA
IGK	V	76	174	25	28	18	25	68	NA	18	66
	J	5	5	5	5	4	5	8	NA	5	5
	C	1	1	1	1	1	1	2	NA	1	1
TRA	V	54	98	183	305	277	58	62	NA	63	NA
	J	61	60	60	60	79	59	58	NA	64	NA
	C	1	1	1	1	1	1	1	NA	1	NA
TRB	V	64-67	35	123	153	94	36	77	NA	27	NA
	D	2	2	3	3	3	2	2	NA	2	NA
	J	14	14	19	19	19	12	12	NA	12	NA
	C	2	2	3	3	3	2	2	NA	2	NA
TRD	V	8	16	55	64	70	5	4	NA	10	NA
	D	3	2	9	9	9	2	2	NA	2	NA
	J	4	2	4	4	4	4	3	NA	5	NA
	C	1	1	1	1	1	1	1	NA	1	NA
TRG	V	12-15	7	17	18	13	16	11	NA	12	NA
	J	5	4	9	10	13	16	2	NA	12	NA
	C	2	4	7	7	6	8	1	NA	6	NA

## Sheet: Supplementary_Data10
# Supplementary_Data10: Contig length of MHC haplotypes
haplotype1		hapletype2
haplotig	length	haplotig	length
tig00000001	773909	tig00000001	411168
tig00000004	514016	tig00000003	362486
tig00000008	502352	tig00000006	344598
tig00000010	484391	tig00000013	338930
tig00000018	232298	tig00000015	292380
tig00000022	254276	tig00000020	269596
tig00000024	222196	tig00000024	223230
tig00000026	224988	tig00000028	143911
tig00000030	241376	tig00000029	215794
tig00000033	193288	tig00000033	213392
tig00000037	212789	tig00000037	177633
tig00000039	211569	tig00000040	187881
tig00000041	156488	tig00000043	154966
tig00000044	179065	tig00000045	135195
tig00000046	147988	tig00000050	155786
tig00000049	153455	tig00000053	140229
tig00000052	191704	tig00000056	144670
tig00000054	138841	tig00000059	145238
tig00000057	131025	tig00000061	139055
tig00000061	117099	tig00000066	108688
tig00000065	101877	tig00000068	19854
tig00000068	130199	tig00000069	141126
tig00000071	110481	tig00000071	113882
tig00000074	109515	tig00000073	123100
tig00000076	99541	tig00000075	108061
tig00000079	79665	tig00000081	99174
tig00000082	89984	tig00000086	104453
tig00000085	103038	tig00000088	86876
tig00000088	62040	tig00000092	83662
tig00000090	42580	tig00000096	114033
tig00000093	58715	tig00000100	103735
tig00000095	46453	tig00000104	75767
tig00000098	64095	tig00000109	64624
tig00000100	53517	tig00000113	68099
tig00000104	43603	tig00000114	78063
tig00000106	54359	tig00000120	63949
tig00000109	60669	tig00000122	50282
tig00000112	41833	tig00000125	38772
tig00000115	41779	tig00000127	63407
tig00000117	45930	tig00000129	37837
tig00000119	42257	tig00000132	41779
tig00000122	62059	tig00000134	33070
tig00000124	39405	tig00000136	43751
tig00000128	29126	tig00000138	48680
tig00000130	32629	tig00000141	33559
tig00000132	32504	tig00000143	41604
tig00000134	28425	tig00000145	35330
tig00000136	28950	tig00000148	54970
tig00000139	31512	tig00000152	38229
tig00000143	27547	tig00000155	31708
tig00000145	18567	tig00000157	30627
tig00000149	17969	tig00000162	27062
tig00000153	17389	tig00000165	37417
tig00000158	15800	tig00000169	36351
		tig00000175	30396
		tig00000177	22310
		tig00000179	20307
		tig00000181	21672
		tig00000184	25946
		tig00000187	12313
		tig00000200	12415
		tig00000217	11487
		tig00000583	288375
		tig00000584	16150
		tig00000585	16841
		tig00000586	132510
