# Supplementary material for: De novo genome assembly depicts the immune genomic characteristics of cattle
Source: Nat Commun. 2023 Oct 19;14:6601. doi: 10.1038/s41467-023-42161-1 (PMC10587341; doi:10.1038/s41467-023-42161-1)
Supplement: Supplementary file 6 — Source Data [file 41467_2023_42161_MOESM6_ESM.xlsx]

## Sheet: Figure 1
figure 1a - chromosome length of NCBA_BosT1.0
seqname	length
chr1	156634866
chr2	136144148
chr3	122897459
chr4	121860805
chr5	121191416
chr6	120209807
chr7	111358817
chr8	113955294
chr9	105634534
chr10	103066274
chr11	107542840
chr12	92429377
chr13	84350860
chr14	82592115
chr15	84425013
chr16	83011135
chr17	74718404
chr18	67202705
chr19	63656774
chr20	72599071
chr21	70673002
chr22	61195232
chr23	54263671
chr24	62694922
chr25	43710643
chr26	51989885
chr27	47303981
chr28	45827249
chr29	53386628
chrX	163047448
figure 1a/b - Gap positions in chromosomes of NCBA_BosT1.0
seqnames	start	width
chr3	269336	100
chr3	1114723	100
chr3	120796841	100
chr3	121117585	100
chr3	121437986	100
chr4	4063193	30592
chr4	112944834	100
chr5	85247566	7776
chr5	120455189	100
chr6	1449409	100
chr7	10483248	100
chr8	70576383	100
chr8	70994744	100
chr9	87611195	100
chr9	88095510	15061
chr9	88634435	100
chr10	23301393	100
chr10	24850701	100
chr11	107343849	100
chr12	15304464	18739
chr12	69705233	100
chr12	70669918	100
chr12	71382770	708630
chr12	73005867	100
chr12	73411506	100
chr12	74743734	194320
chr12	76127987	100
chr12	77070484	100
chr12	77326752	100
chr12	77884564	100
chr13	11398991	100
chr13	69725438	77141
chr13	81135138	20682
chr14	13998690	100
chr16	7641321	100
chr16	8734462	100
chr16	8811036	100
chr18	64457521	100
chr19	32449994	25243
chr21	2258162	100
chr27	47118880	100
chr29	5526053	47184
chr29	5779937	100
chr29	6235507	100
chr29	6543999	100
chr29	7030814	113258
chr29	7306098	100
chr29	7698812	100
chrX	30405062	100
chrX	34527097	100
chrX	38007903	100
chrX	38523770	100
chrX	39219336	100
chrX	39799360	100
chrX	40429917	100
chrX	41150363	100
chrX	59004619	685584
chrX	59884207	100
chrX	60093805	100
chrX	62781707	100
chrX	64229110	100
chrX	64470369	70661
chrX	64809986	100
chrX	70327563	100
chrX	70840385	100
chrX	71050148	100
chrX	97636219	100
chrX	103498195	703257
chrX	104294957	418722
chrX	105412147	100
chrX	106248628	100
chrX	106562437	100
chrX	107331338	100
chrX	149635340	577834
chrX	161392249	100
chrX	161907260	100
chrX	162994751	100
Scaffold1	383392	333892
Scaffold1	835854	183819
Scaffold1	1732483	241459
Scaffold2	945121	226181
Scaffold11	337946	48376
figure 1c- propertions of repeat elements in NCBA_BosT1.0
Class	ratio
totalRepeats	47.3
TE	46.53
LINE	28.7
SINE	8.54
LTR	6.38
SSR	0.08
figure 1d- genomic annotations of NCBA_BosT1.0
methods	gene_number	ratio
predicted	20228	1
annotated	19794	0.9757
BUSCO_compplete	3943	0.9608
expressed	18193	0.8967

## Sheet: Figure 2
figure 2a - IGH_KT723008_geneloci
imgt_gene_name	imgt_gene_allele	functionality	ref_seq	location	annotation
IGHV1-7	IGHV1-7*01	F	KT723008	254411..254889
IGHV1-10	IGHV1-10*01	F	KT723008	240919..241389
IGHV1-14	IGHV1-14*01	F	KT723008	219315..219785
IGHV1-17	IGHV1-17*01	F	KT723008	205890..206360
IGHV1-20	IGHV1-20*01	F	KT723008	192395..192865
IGHV1-21	IGHV1-21*01	F	KT723008	182166..182636
IGHV1-25	IGHV1-25*01	F	KT723008	161913..162383
IGHV1-27	IGHV1-27*01	F	KT723008	151031..151501
IGHV1-30	IGHV1-30*01	F	KT723008	137522..137992
IGHV1-32	IGHV1-32*01	P	KT723008	125433..125903
IGHV1-33	IGHV1-33*01	F	KT723008	115170..115640
IGHV1-37	IGHV1-37*01	F	KT723008	94916..95386
IGHV1-39	IGHV1-39*01	F	KT723008	84044..84514
IGHV1-43	IGHV1-43*01	P	KT723008	50677..51142
IGHV1-46	IGHV1-46*01	P	KT723008	22560..23025
IGHV2-5	IGHV2-5*01	P	KT723008	263079..263655
IGHV2-6	IGHV2-6*01	P	KT723008	256120..256661
IGHV2-9	IGHV2-9*01	P	KT723008	242690..243023
IGHV2-12	IGHV2-12*01	P	KT723008	228288..228734
IGHV2-13	IGHV2-13*01	P	KT723008	221336..221849
IGHV2-16	IGHV2-16*01	P	KT723008	207656..207989
IGHV2-19	IGHV2-19*01	P	KT723008	194162..194495
IGHV2-23	IGHV2-23*01	P	KT723008	170312..170777
IGHV2-24	IGHV2-24*01	P	KT723008	163675..164148
IGHV2-26	IGHV2-26*01	P	KT723008	152794..153127
IGHV2-29	IGHV2-29*01	P	KT723008	139294..139627
IGHV2-31	IGHV2-31*01	P	KT723008	127226..127697
IGHV2-35	IGHV2-35*01	P	KT723008	103314..103779
IGHV2-36	IGHV2-36*01	P	KT723008	96563..97150
IGHV2-38	IGHV2-38*01	P	KT723008	85813..86152
IGHV2-42	IGHV2-42*01	P	KT723008	53913..54365
IGHV2-45	IGHV2-45*01	P	KT723008	25795..26247
IGHV3-1	IGHV3-1*01	P	KT723008	472057..472523
IGHV3-2	IGHV3-2*01	P	KT723008	418464..418930
IGHV3-3	IGHV3-3*01	P	KT723008	365146..365612
IGHV3-4	IGHV3-4*01	P	KT723008	269274..269746
IGHV3-8	IGHV3-8*01	P	KT723008	249238..249527
IGHV3-11	IGHV3-11*01	P	KT723008	235527..235996
IGHV3-15	IGHV3-15*01	P	KT723008	213951..214420
IGHV3-18	IGHV3-18*01	P	KT723008	200708..200996
IGHV3-22	IGHV3-22*01	P	KT723008	176816..177285
IGHV3-28	IGHV3-28*01	P	KT723008	145845..146134
IGHV3-34	IGHV3-34*01	P	KT723008	109818..110287
IGHV3-40	IGHV3-40*01	P	KT723008	78710..79177
IGHV3-41	IGHV3-41*01	P	KT723008	63800..64271
IGHV3-44	IGHV3-44*01	P	KT723008	35681..36149
IGHV3-47	IGHV3-47*01	P	KT723008	3043..3506
IGHD1-1	IGHD1-1*01	F	KT723008	284856..284942
IGHD1-2	IGHD1-2*01	ORF	KT723008	369474..369560
IGHD1-3	IGHD1-3*01	ORF	KT723008	422613..422787
IGHD1-4	IGHD1-4*01	F	KT723008	476206..476292
IGHD2-1	IGHD2-1*01	F	KT723008	286100..286171
IGHD2-2	IGHD2-2*01	F	KT723008	370692..370763
IGHD2-3	IGHD2-3*01	F	KT723008	423840..423911
IGHD2-4	IGHD2-4*01	F	KT723008	477433..477504
IGHD3-1	IGHD3-1*01	F	KT723008	287243..287334
IGHD3-3	IGHD3-3*01	F	KT723008	424980..425071
IGHD3-4	IGHD3-4*01	F	KT723008	478574..478665
IGHD4-1	IGHD4-1*01	F	KT723008	287686..287784
IGHD5-2	IGHD5-2*01	F	KT723008	371829..371926
IGHD5-3	IGHD5-3*01	F	KT723008	425887..425984
IGHD5-4	IGHD5-4*01	F	KT723008	479486..479583
IGHD6-2	IGHD6-2*01	F	KT723008	372840..372953
IGHD6-3	IGHD6-3*01	F	KT723008	426339..426452
IGHD6-4	IGHD6-4*01	F	KT723008	479938..480051
IGHD7-3	IGHD7-3*01	F	KT723008	425411..425533
IGHD7-4	IGHD7-4*01	F	KT723008	479005..479133
IGHD8-2	IGHD8-2*01	F	KT723008	372282..372485
IGHD9-1	IGHD9-1*01	F	KT723008	319619..319688
IGHD9-4	IGHD9-4*01	F	KT723008	504099..504168
IGHJ1-1	IGHJ1-1*01	ORF	KT723008	320097..320187
IGHJ1-2	IGHJ1-2*01	ORF	KT723008	320277..320370
IGHJ1-3	IGHJ1-3*01	ORF	KT723008	320625..320713
IGHJ1-4	IGHJ1-4*01	F	KT723008	320938..321023
IGHJ1-5	IGHJ1-5*01	P	KT723008	321342..321391
IGHJ1-6	IGHJ1-6*01	F	KT723008	321851..321942
IGHJ2-1	IGHJ2-1*01	ORF	KT723008	508911..509010
IGHJ2-2	IGHJ2-2*01	ORF	KT723008	509091..509184
IGHJ2-3	IGHJ2-3*01	ORF	KT723008	509437..509525
IGHJ2-4	IGHJ2-4*01	F	KT723008	509717..509803
IGHJ2-5	IGHJ2-5*01	P	KT723008	510144..510193
IGHJ2-6	IGHJ2-6*01	ORF	KT723008	510631..510722
IGHA	IGHA*01	F	KT723008	652007..652312	CH1
IGHA	IGHA*01	F	KT723008	652493..652822	H-CH2
IGHA	IGHA*01	F	KT723008	653011..653402	CH3 (including CHS)
IGHA	IGHA*01	F	KT723008	655709..655893	M
IGHD	IGHD*02	ORF	KT723008	525572..525895	CH1
IGHD	IGHD*02	ORF	KT723008	526036..526125	H1
IGHD	IGHD*02	ORF	KT723008	527527..527592	H2
IGHD	IGHD*02	ORF	KT723008	527840..528163	CH2
IGHD	IGHD*02	ORF	KT723008	528268..528588	CH3
IGHD	IGHD*02	ORF	KT723008	531422..531606	CHS
IGHD	IGHD*02	ORF	KT723008	532785..532927	M1
IGHD	IGHD*02	ORF	KT723008	533143..533148	M2
IGHDD1P	IGHDD1P*01	P	KT723008	336407..336730	CH1
IGHDD1P	IGHDD1P*01	P	KT723008	336871..336960	H1
IGHDD1P	IGHDD1P*01	P	KT723008	338469..338534	H2
IGHDD1P	IGHDD1P*01	P	KT723008	338782..339106	CH2
IGHDD1P	IGHDD1P*01	P	KT723008	339211..339531	CH3
IGHDD1P	IGHDD1P*01	P	KT723008	342358..342542	CHS
IGHDD1P	IGHDD1P*01	P	KT723008	343704..343846	M1
IGHDD1P	IGHDD1P*01	P	KT723008	344061..344066	M2
IGHDD2P	IGHDD2P*01	P	KT723008	399736..399835	CH1
IGHDD2P	IGHDD2P*01	P	KT723008	399976..400065	H1
IGHDD2P	IGHDD2P*01	P	KT723008	400732..401055	CH2
IGHDD2P	IGHDD2P*01	P	KT723008	401160..401480	CH3
IGHDD2P	IGHDD2P*01	P	KT723008	403717..403900	CHS
IGHDD2P	IGHDD2P*01	P	KT723008	405056..405198	M1
IGHDD2P	IGHDD2P*01	P	KT723008	405414..405419	M2
IGHDD3P	IGHDD3P*01	P	KT723008	453228..453327	CH1
IGHDD3P	IGHDD3P*01	P	KT723008	453468..453557	H1
IGHDD3P	IGHDD3P*01	P	KT723008	454224..454547	CH2
IGHDD3P	IGHDD3P*01	P	KT723008	454652..454972	CH3
IGHDD3P	IGHDD3P*01	P	KT723008	457229..457412	CHS
IGHDD3P	IGHDD3P*01	P	KT723008	458568..458710	M1
IGHDD3P	IGHDD3P*01	P	KT723008	458926..458931	M2
IGHE	IGHE*02	F	KT723008	636798..637088	CH1
IGHE	IGHE*02	F	KT723008	637207..637530	CH2
IGHE	IGHE*02	F	KT723008	637618..637941	CH3
IGHE	IGHE*02	F	KT723008	638014..638351	CH4 (including CHS)
IGHE	IGHE*02	F	KT723008	640600..640733	M1
IGHE	IGHE*02	F	KT723008	640826..640918	M2
IGHG1	IGHG1*04	F	KT723008	591535..591825	CH1
IGHG1	IGHG1*04	F	KT723008	592157..592192	H
IGHG1	IGHG1*04	F	KT723008	592319..592648	CH2
IGHG1	IGHG1*04	F	KT723008	592731..593056	CH3 (including CHS)
IGHG1	IGHG1*04	F	KT723008	594605..594738	M1
IGHG1	IGHG1*04	F	KT723008	597452..597532	M2
IGHG2	IGHG2*04	F	KT723008	614645..614935	CH1
IGHG2	IGHG2*04	F	KT723008	615267..615305	H
IGHG2	IGHG2*04	F	KT723008	615443..615763	CH2
IGHG2	IGHG2*04	F	KT723008	615846..616171	CH3 (including CHS)
IGHG2	IGHG2*04	F	KT723008	617720..617853	M1
IGHG2	IGHG2*04	F	KT723008	618020..618100	M2
IGHG3	IGHG3*03	F	KT723008	563429..563721	CH1
IGHG3	IGHG3*03	F	KT723008	563722..563788	H1
IGHG3	IGHG3*03	F	KT723008	564079..564123	H2
IGHG3	IGHG3*03	F	KT723008	564253..564576	CH2
IGHG3	IGHG3*03	F	KT723008	564788..565113	CH3 (including CHS)
IGHG3	IGHG3*03	F	KT723008	566674..566807	M1
IGHG3	IGHG3*03	F	KT723008	566971..567051	M2
IGHM1	IGHM1*02	F	KT723008	326979..327302	CH1
IGHM1	IGHM1*02	F	KT723008	327377..327709	CH2
IGHM1	IGHM1*02	F	KT723008	327962..328276	CH3
IGHM1	IGHM1*02	F	KT723008	328408..328799	CH4 (including CHS)
IGHM1	IGHM1*02	F	KT723008	330718..330833	M1
IGHM1	IGHM1*02	F	KT723008	330935..330940	M2
IGHM2	IGHM2*02	F	KT723008	515831..516154	CH1
IGHM2	IGHM2*02	F	KT723008	516230..516562	CH2
IGHM2	IGHM2*02	F	KT723008	516814..517128	CH3
IGHM2	IGHM2*02	F	KT723008	517260..517651	CH4 (including CHS)
IGHM2	IGHM2*02	F	KT723008	519565..519680	M1
IGHM2	IGHM2*02	F	KT723008	519782..519787	M2
Figure 2a, b - NCBA_BosT1.0 IGH gene loci
gene	flag	template	start	mapq	cigar	RS_signal	annotation	length
IGHV1S2*01_P_V-REGION_311nt	0	ctg114_67750912_68414741	46841	255	311M	T	IGHV1-48	311
IGHV2S1*01_P_V-REGION_296nt	0	ctg114_67750912_68414741	48626	255	296M	F	IGHV2-47	296
IGHV3-47*01_P_V-REGION_284nt	0	ctg114_67750912_68414741	54857	35	284M	T	IGHV3-46	284
IGHV1-43*01_P_V-REGION_288nt	256	ctg114_67750912_68414741	74372	6	288M	F	IGHV1-45	288
IGHV2-42*01_P_V-REGION_288nt	256	ctg114_67750912_68414741	77594	1	288M	F	IGHV2-44	288
IGHV3-4*01_P_V-REGION_294nt	0	ctg114_67750912_68414741	87493	6	294M	T	IGHV3-43	294
IGHV1-43*01_P_V-REGION_288nt	0	ctg114_67750912_68414741	102491	6	288M	T	IGHV1-42	288
IGHV2-42*01_P_V-REGION_288nt	0	ctg114_67750912_68414741	105713	1	288M	F	IGHV2-41	288
IGHV3-47*01_P_V-REGION_284nt	256	ctg114_67750912_68414741	115622	35	10M1D256M1D18M	T	IGHV3-40	284
IGHV1-46*01_P_V-REGION_288nt	0	ctg114_67750912_68414741	130625	1	288M	T	IGHV1-39	288
IGHV2-42*01_P_V-REGION_288nt	256	ctg114_67750912_68414741	133848	1	288M	F	IGHV2-38	288
IGHV3-1*01_P_V-REGION_289nt	256	ctg114_67750912_68414741	141353	6	265M10I14M	F	IGHV3-37	289
IGHV3-1*01_P_V-REGION_289nt	256	ctg114_67750912_68414741	156290	6	204M1I84M	F	IGHV3-36	289
IGHV1-10*01_F_V-REGION_293nt	256	ctg114_67750912_68414741	161624	0	293M	T	IGHV1-35	293
IGHV2-38*01_P_V-REGION_171nt	0	ctg114_67750912_68414741	163384	39	171M	F	IGHV2-34	171
IGHV1-10*01_F_V-REGION_293nt	256	ctg114_67750912_68414741	172494	0	287M2I4M	T	IGHV1-33	293
IGHV2-6*01_P_V-REGION_294nt	256	ctg114_67750912_68414741	174261	12	294M	F	IGHV2-32	294
IGHV2-23*01_P_V-REGION_291nt	256	ctg114_67750912_68414741	180893	1	291M	F	IGHV2-31	291
IGHV3-1*01_P_V-REGION_289nt	256	ctg114_67750912_68414741	187355	6	289M	T	IGHV3-30	289
IGHV1-10*01_F_V-REGION_293nt	0	ctg114_67750912_68414741	192705	0	293M	T	IGHV1-29	293
IGHV1-10*01_F_V-REGION_293nt	256	ctg114_67750912_68414741	202966	0	293M	T	IGHV1-28	293
IGHV2-31*01_P_V-REGION_292nt	0	ctg114_67750912_68414741	204758	21	292M	F	IGHV2-27	292
IGHV1-10*01_F_V-REGION_293nt	256	ctg114_67750912_68414741	215053	0	287M2I4M	T	IGHV1-26	293
IGHV2-16*01_P_V-REGION_155nt	256	ctg114_67750912_68414741	216826	12	155M	F	IGHV2-25	155
IGHV3-18*01_P_V-REGION_289nt	0	ctg114_67750912_68414741	223235	27	254M1I34M	F	IGHV3-24	289
IGHV1-10*01_F_V-REGION_293nt	256	ctg114_67750912_68414741	228558	0	293M	T	IGHV1-23	293
IGHV2-16*01_P_V-REGION_155nt	256	ctg114_67750912_68414741	230330	12	155M	F	IGHV2-22	155
IGHV3-1*01_P_V-REGION_289nt	256	ctg114_67750912_68414741	236725	6	289M	T	IGHV3-21	289
IGHV1-14*01_F_V-REGION_293nt	0	ctg114_67750912_68414741	242089	25	293M	T	IGHV1-20	293
IGHV2-13*01_P_V-REGION_296nt	0	ctg114_67750912_68414741	244150	6	296M	F	IGHV2-19	296
IGHV2-12*01_P_V-REGION_271nt	0	ctg114_67750912_68414741	251064	255	271M	F	IGHV2-18	271
IGHV3-1*01_P_V-REGION_289nt	256	ctg114_67750912_68414741	258264	6	289M	T	IGHV3-17	289
IGHV1-10*01_F_V-REGION_293nt	256	ctg114_67750912_68414741	263620	0	293M	T	IGHV1-16	293
IGHV2-24*01_P_V-REGION_294nt	256	ctg114_67750912_68414741	265377	6	294M	F	IGHV2-15	294
IGHV2-23*01_P_V-REGION_291nt	0	ctg114_67750912_68414741	272009	1	291M	F	IGHV2-14	291
IGHV3-1*01_P_V-REGION_289nt	256	ctg114_67750912_68414741	278465	6	289M	F	IGHV3-13	289
IGHV1-10*01_F_V-REGION_293nt	256	ctg114_67750912_68414741	283816	0	152M3I138M	T	IGHV1-12	293
IGHV2-16*01_P_V-REGION_155nt	256	ctg114_67750912_68414741	285589	12	155M	F	IGHV2-11	155
IGHV1-10*02_F_V-REGION_285nt	0	ctg114_67750912_68414741	294219	6	285M	T	IGHV1-10	285
IGHV2-16*01_P_V-REGION_155nt	0	ctg114_67750912_68414741	295986	12	155M	F	IGHV2-9	155
IGHV1-10*01_F_V-REGION_293nt	256	ctg114_67750912_68414741	305462	0	293M	T	IGHV1-8	293
IGHV2-16*01_P_V-REGION_155nt	256	ctg114_67750912_68414741	307248	12	155M	F	IGHV2-7	155
IGHV1-7*01_F_V-REGION_301nt	0	ctg114_67750912_68414741	317370	25	301M	T	IGHV1-6	301
IGHV2-6*01_P_V-REGION_294nt	0	ctg114_67750912_68414741	319149	12	294M	F	IGHV2-5	294
IGHV2-5*01_P_V-REGION_287nt	0	ctg114_67750912_68414741	326145	22	287M	F	IGHV2-4	287
IGHV3-1*01_P_V-REGION_289nt	256	ctg114_67750912_68414741	332230	6	90M3D199M	F	IGHV3-3	256
IGHD1-1*01_F_D-REGION_31nt	0	ctg114_67750912_68414741	347669	32	31M	T	IGHD1-1	31
IGHD2-1*01_F_D-REGION_16nt	0	ctg114_67750912_68414741	348913	1	16M	T	IGHD2-1	16
IGHD3-1*01_F_D-REGION_36nt	0	ctg114_67750912_68414741	350045	1	36M	T	IGHD3-1	36
IGHD4-1*01_F_D-REGION_43nt	0	ctg114_67750912_68414741	350488	255	43M	T	IGHD4-1	43
IGHD9-1*01_F_D-REGION_14nt	0	ctg114_67750912_68414741	382621	1	14M	T	IGHD9-1	14
IGHJ1-1*01_ORF_J-REGION_54nt	0	ctg114_67750912_68414741	383108	35	54M	T	IGHJ1-1	54
IGHJ1-2*01_ORF_J-REGION_56nt	0	ctg114_67750912_68414741	383289	7	56M	F	IGHJ1-2	56
IGHJ1-3*01_ORF_J-REGION_50nt	0	ctg114_67750912_68414741	383629	35	50M	F	IGHJ1-3	50
IGHJ1-4*01_F_J-REGION_47nt	0	ctg114_67750912_68414741	383942	255	47M	T	IGHJ1-4	47
IGHJ1-5*01_P_J-REGION_50nt	0	ctg114_67750912_68414741	384307	1	50M	F	IGHJ1-5	50
IGHJ1-6*01_F_J-REGION_54nt	0	ctg114_67750912_68414741	384853	255	54M	T	IGHJ1-6	54
IGHM1*01_F_CH1_324nt	256	ctg114_67750912_68414741	390574	12	324M	NA	IGHM1_F_CH1	324
IGHM1*01_F_CH2_333nt	256	ctg114_67750912_68414741	390972	7	333M	NA	IGHM1_F_CH2	333
IGHM1*01_F_CH3_315nt	256	ctg114_67750912_68414741	391557	12	315M	NA	IGHM1_F_CH3	315
IGHM1*02_F_CH4-CHS_393nt	256	ctg114_67750912_68414741	392003	6	393M	NA	IGHM1_F_CH4_CHS	393
IGHM1*01_F_M1_117nt	256	ctg114_67750912_68414741	394304	1	117M	NA	IGHM1_F_M1	117
IGHDD1P*01_P_CH1_324nt	0	ctg114_67750912_68414741	399993	25	324M	NA	IGHDP1_CH1	324
IGHDD1P*01_P_H1_90nt	256	ctg114_67750912_68414741	400457	32	90M	NA	IGHDP1_H1	90
IGHDD1P*01_P_H2_66nt	0	ctg114_67750912_68414741	402055	39	66M	NA	IGHDP1_H2	66
IGHDD1P*01_P_CH2_325nt	0	ctg114_67750912_68414741	402368	21	325M	NA	IGHDP1_CH2	325
IGHDD1P*01_P_CH3_321nt	256	ctg114_67750912_68414741	402797	6	321M	NA	IGHDP1_CH3	321
IGHDD2P*01_P_CHS_184nt	256	ctg114_67750912_68414741	405944	30	184M	NA	IGHDP1_CHS	184
IGHDD1P*01_P_M1_143nt	0	ctg114_67750912_68414741	407282	34	143M	NA	IGHDP1_M1	143
IGHV3-1*01_P_V-REGION_289nt	256	ctg114_67750912_68414741	428649	6	289M	T	IGHV3-2	289
IGHD1-1*01_F_D-REGION_31nt	256	ctg114_67750912_68414741	432867	32	31M	T	IGHD1-2	31
IGHD2-1*01_F_D-REGION_16nt	256	ctg114_67750912_68414741	434085	1	16M	T	IGHD2-2	16
IGHD5-2*01_F_D-REGION_42nt	0	ctg114_67750912_68414741	435222	31	42M	T	IGHD5-2	42
IGHD8-2*01_F_D-REGION_148nt	0	ctg114_67750912_68414741	435675	255	40M1I2M2I43M3I15M9I33M	T	IGHD8-2	148
IGHD6-2*01_F_D-REGION_58nt	0	ctg114_67750912_68414741	436218	2	31M6I21M	T	IGHD6-2	58
IGHDD2P*01_P_CH1_100nt	0	ctg114_67750912_68414741	463078	7	100M	NA	IGHDP2_CH1	100
IGHD*02_ORF_H1_90nt	256	ctg114_67750912_68414741	463317	32	90M	NA	IGHDP2_H1	90
IGHD*02_ORF_CH2_324nt	256	ctg114_67750912_68414741	464073	34	324M	NA	IGHDP2_CH2	324
IGHD*02_ORF_CH3_321nt	256	ctg114_67750912_68414741	464501	30	321M	NA	IGHDP2_CH3	321
IGHDD2P*01_P_CHS_184nt	0	ctg114_67750912_68414741	467080	30	184M	NA	IGHDP2_CHS	184
IGHDD2P*01_P_M1_143nt	256	ctg114_67750912_68414741	468365	1	143M	NA	IGHDP2_M1	143
IGHV3-1*01_P_V-REGION_289nt	0	ctg114_67750912_68414741	481930	6	289M	T	IGHV3-1	289
IGHD1-1*01_F_D-REGION_31nt	256	ctg114_67750912_68414741	485971	32	31M	T	IGHD1-3	31
IGHD2-1*01_F_D-REGION_16nt	256	ctg114_67750912_68414741	487198	1	16M	T	IGHD2-3	16
IGHD3-1*01_F_D-REGION_36nt	256	ctg114_67750912_68414741	488338	1	36M	T	IGHD3-3	36
IGHD7-3*01_F_D-REGION_67nt	0	ctg114_67750912_68414741	488769	255	67M	T	IGHD7-3	67
IGHD5-2*01_F_D-REGION_42nt	256	ctg114_67750912_68414741	489244	31	42M	T	IGHD5-3	42
IGHD6-2*01_F_D-REGION_58nt	256	ctg114_67750912_68414741	489696	2	58M	T	IGHD6-3	58
IGHD9-1*01_F_D-REGION_14nt	256	ctg114_67750912_68414741	513891	1	14M	T	IGHD9-3	14
IGHJ2-1*01_ORF_J-REGION_63nt	0	ctg114_67750912_68414741	514377	36	63M	T	IGHJ2-1	63
IGHJ2-2*01_ORF_J-REGION_56nt	0	ctg114_67750912_68414741	514558	30	56M	T	IGHJ2-2	56
IGHJ2-3*01_ORF_J-REGION_50nt	0	ctg114_67750912_68414741	514905	35	50M	T	IGHJ2-3	50
IGHJ2-4*01_F_J-REGION_48nt	0	ctg114_67750912_68414741	515185	255	48M	T	IGHJ2-4	48
IGHJ2-5*01_P_J-REGION_50nt	0	ctg114_67750912_68414741	515573	32	50M	T	IGHJ2-5	50
IGHJ2-6*01_ORF_J-REGION_54nt	0	ctg114_67750912_68414741	516098	255	54M	T	IGHJ2-6	54
IGHM2*01_F_CH1_324nt	0	ctg114_67750912_68414741	521737	12	324M	NA	IGHM2_CH1	324
IGHM2*01_F_CH2_333nt	0	ctg114_67750912_68414741	522136	12	333M	NA	IGHM2_CH2	333
IGHM2*01_F_CH3_315nt	0	ctg114_67750912_68414741	522720	12	315M	NA	IGHM2_CH3	315
IGHM2*01_F_CH4-CHS_393nt	0	ctg114_67750912_68414741	523166	6	393M	NA	IGHM2_CH4-CHS	393
IGHM2*01_F_M1_79nt	256	ctg114_67750912_68414741	525475	1	79M	NA	IGHM2_M1	79
IGHD*01_P_CH1_324nt	0	ctg114_67750912_68414741	531482	31	324M	NA	IGHD_CH1	324
IGHD*01_P_H1_90nt	0	ctg114_67750912_68414741	531946	32	90M	NA	IGHD_H1	90
IGHD*01_P_H2_66nt	0	ctg114_67750912_68414741	533437	39	66M	NA	IGHD_H2	66
IGHD*01_P_CH2_324nt	0	ctg114_67750912_68414741	533750	21	324M	NA	IGHD_CH2	324
IGHD*01_P_CH3_321nt	256	ctg114_67750912_68414741	534178	6	321M	NA	IGHD_CH3	321
IGHD*02_ORF_CHS_186nt	0	ctg114_67750912_68414741	537331	17	186M	NA	IGHD_CHS	186
IGHD*01_P_M1_147nt	0	ctg114_67750912_68414741	538695	0	19M1I6M1I10M1I8M1I100M	NA	IGHD_M1	147
IGHG3*01_F_CH1_294nt	0	ctg114_67750912_68414741	569232	25	294M	NA	IGHG3_CH1	294
IGHG3*01_F_H1_66nt	0	ctg114_67750912_68414741	569526	255	66M	NA	IGHG3_H1	66
IGHG3*01_F_H2_45nt	0	ctg114_67750912_68414741	569882	255	45M	NA	IGHG3_H2	45
IGHG3*01_F_CH2_324nt	0	ctg114_67750912_68414741	570056	35	324M	NA	IGHG3_CH2	324
IGHG3*01_F_CH3-CHS_327nt	0	ctg114_67750912_68414741	570462	255	327M	NA	IGHG3_CH3-CHS	327
IGHG3*03_F_M1_135nt	0	ctg114_67750912_68414741	572348	32	135M	NA	IGHG3_M1	135
IGHG3*03_F_M2_81nt	0	ctg114_67750912_68414741	572646	38	81M	NA	IGHG3_M2	81
IGHG1*01_F_CH1_291nt	0	ctg114_67750912_68414741	597448	6	291M	NA	IGHG1_CH1	291
IGHG1*01_F_H_39nt	0	ctg114_67750912_68414741	598070	255	39M	NA	IGHG1_H	39
IGHG1*01_F_CH2_330nt	0	ctg114_67750912_68414741	598235	22	330M	NA	IGHG1_CH2	330
IGHG1*01_F_CH3-CHS_327nt	0	ctg114_67750912_68414741	598647	35	327M	NA	IGHG1_CH3-CHS	327
IGHG1*04_F_M1_135nt	0	ctg114_67750912_68414741	600521	1	135M	NA	IGHG1_M1	135
IGHG1*04_F_M2_81nt	0	ctg114_67750912_68414741	604092	38	81M	NA	IGHG1_M2	81
IGHG2*01_F_CH1_291nt	256	ctg114_67750912_68414741	621070	6	291M	NA	IGHG2_CH1	291
IGHG2*01_F_H_39nt	0	ctg114_67750912_68414741	621692	255	39M	NA	IGHG2_H	39
IGHG2*02_F_CH2_321nt	0	ctg114_67750912_68414741	621868	27	321M	NA	IGHG2_CH2	321
IGHG2*01_F_CH3-CHS_327nt	0	ctg114_67750912_68414741	622271	35	327M	NA	IGHG2_CH3-CHS	327
IGHG2*04_F_M1_135nt	0	ctg114_67750912_68414741	624145	1	135M	NA	IGHG2_M1	135
IGHG2*04_F_M2_81nt	0	ctg114_67750912_68414741	624446	255	81M	NA	IGHG2_M2	81
IGHE*02_F_CH1_291nt	0	ctg114_67750912_68414741	643734	255	291M	NA	IGHE_CH1	291
IGHE*01_F_CH2_324nt	0	ctg114_67750912_68414741	644143	255	324M	NA	IGHE_CH2	324
IGHE*01_F_CH3_321nt	0	ctg114_67750912_68414741	644554	255	16M3D305M	NA	IGHE_CH3	321
IGHE*01_F_CH4-CHS_339nt	0	ctg114_67750912_68414741	644950	255	339M	NA	IGHE_CH4-CHS	339
IGHE*02_F_M1_135nt	0	ctg114_67750912_68414741	647536	255	135M	NA	IGHE_M1	135
IGHE*02_F_M2_93nt	0	ctg114_67750912_68414741	647763	255	93M	NA	IGHE_M2	93
IGHA*01_F_CH1_306nt	0	ctg114_67750912_68414741	658943	255	306M	NA	IGHA_CH1	306
IGHA*01_F_H-CH2_330nt	0	ctg114_67750912_68414741	659429	255	330M	NA	IGHA_H-CH2	330
IGHA*01_F_CH3-CHS_393nt	0	ctg114_67750912_68414741	659947	255	393M	NA	IGHA_CH3-CHS	393
IGHA*01_F_M_186nt	0	ctg114_67750912_68414741	662645	255	186M	NA	IGHA_M	186
Figure 2c - AUS-UCD IGL gene loci
IMGT gene name	IMGT gene order	IMGT gene orientation	IMGT allele name and Functionality	IMGT/LIGM-DB accession number	IMGT labels	IMGT label positions	HGNC gene ID	NCBI gene ID	ARS-UCD1.2	chr label positions
IGLV5-74	1	direct	IGLV5-74*01 P	IMGT000046	L-V-GENE-UNIT	10001..10523	-	-	NC_037344.1	70675574..70676096
IGLV1-73	2	direct	IGLV1-73*01 F	IMGT000046	L-V-GENE-UNIT	14841..15344	-	-	NC_037344.1	70680414..70680917
IGLV5-72	3	direct	IGLV5-72*01 F	IMGT000046	L-V-GENE-UNIT	17629..18157	-	-	NC_037344.1	70683202..70683730
IGLV1-71	4	direct	IGLV1-71*01 F	IMGT000046	L-V-GENE-UNIT	20646..21142	-	-	NC_037344.1	70686219..70686715
IGLV1-70	5	direct	IGLV1-70*01 F	IMGT000046	L-V-GENE-UNIT	24075..24577	-	-	NC_037344.1	70689648..70690150
IGLV(IV)-69	6	direct	IGLV(IV)-69*01 P	IMGT000046	V-REGION	<26254..26459	-	-	NC_037344.1	70691827..70692032
IGLV(IV)-68	7	opposite	IGLV(IV)-68*01 P	IMGT000046	V-REGION	complement(29941..>30138)	-	-	NC_037344.1	complement(70695514..70695711)
IGLV1-67	8	opposite	IGLV1-67*01 F	IMGT000046	L-V-GENE-UNIT	complement(32126..32626)	-	-	NC_037344.1	complement(70697699..70698199)
IGLV1-66	9	opposite	IGLV1-66*01 P	IMGT000046	L-V-GENE-UNIT	complement(35447..35940)	-	-	NC_037344.1	complement(70701020..70701513)
IGLV(IV)-65	10	opposite	IGLV(IV)-65*01 P	IMGT000046	V-REGION	complement(41833..>42038)	-	-	NC_037344.1	complement(70707406..70707611)
IGLV1-64	11	opposite	IGLV1-64*01 F	IMGT000046	L-V-GENE-UNIT	complement(43716..44219)	-	-	NC_037344.1	complement(70709289..70709792)
IGLV1-63	12	opposite	IGLV1-63*01 F	IMGT000046	L-V-GENE-UNIT	complement(47153..47649)	-	-	NC_037344.1	complement(70712726..70713222)
IGLV5-62	13	opposite	IGLV5-62*01 P	IMGT000046	L-V-GENE-UNIT	complement(50136..50665)	-	-	NC_037344.1	complement(70715709..70716238)
IGLV1-61	14	opposite	IGLV1-61*01 P	IMGT000046	L-V-GENE-UNIT	complement(57244..57746)	-	-	NC_037344.1	complement(70722817..70723319)
IGLV1-60	15	opposite	IGLV1-60*01 P	IMGT000046	L-V-GENE-UNIT	complement(62521..63023)	-	-	NC_037344.1	complement(70728094..70728596)
IGLV1-59	16	opposite	IGLV1-59*01 P	IMGT000046	L-V-GENE-UNIT	complement(65819..66312)	-	-	NC_037344.1	complement(70731392..70731885)
IGLV1-58	17	opposite	IGLV1-58*01 F	IMGT000046	L-V-GENE-UNIT	complement(71041..71541)	-	-	NC_037344.1	complement(70736614..70737114)
IGLV1-57	18	opposite	IGLV1-57*01 P	IMGT000046	L-V-GENE-UNIT	complement(75675..76167)	-	-	NC_037344.1	complement(70741248..70741740)
IGLV(IV)-56	19	opposite	IGLV(IV)-56*01 P	IMGT000046	V-REGION	complement(81539..>81783)	-	-	NC_037344.1	complement(70747112..70747356)
IGLV1-55	20	opposite	IGLV1-55*01 F	IMGT000046	L-V-GENE-UNIT	complement(83753..84249)	-	-	NC_037344.1	complement(70749326..70749822)
IGLV8-54	21	opposite	IGLV8-54*01 P	IMGT000046	L-V-GENE-UNIT	complement(87606..88094)	-	-	NC_037344.1	complement(70753179..70753667)
IGLV1-53	22	direct	IGLV1-53*01 P	IMGT000046	L-V-GENE-UNIT	96299..96792	-	-	NC_037344.1	70761872..70762365
IGLV1-52	23	direct	IGLV1-52*01 F	IMGT000046	L-V-GENE-UNIT	99588..100088	-	-	NC_037344.1	70765161..70765661
IGLV1-51	24	direct	IGLV1-51*01 P	IMGT000046	L-V-GENE-UNIT	104855..105358	-	-	NC_037344.1	70770428..70770931
IGLV5-50	25	direct	IGLV5-50*01 ORF	IMGT000046	L-V-GENE-UNIT	113554..114049	-	-	NC_037344.1	70779127..70779622
IGLV8-49	26	direct	IGLV8-49*01 P	IMGT000046	L-V-GENE-UNIT	116031..116518	-	-	NC_037344.1	70781604..70782091
IGLV1-48	27	direct	IGLV1-48*01 P	IMGT000046	L-V-GENE-UNIT	124146..124639	-	-	NC_037344.1	70789719..70790212
IGLV1-47	28	direct	IGLV1-47*01 F	IMGT000046	L-V-GENE-UNIT	127435..127936	-	-	NC_037344.1	70793008..70793509
IGLV1-46	29	direct	IGLV1-46*01 P	IMGT000046	L-V-GENE-UNIT	132711..133214	-	-	NC_037344.1	70798284..70798787
IGLV5-45	30	direct	IGLV5-45*01 ORF	IMGT000046	L-V-GENE-UNIT	141389..141884	-	-	NC_037344.1	70806962..70807457
IGLV8-44	31	direct	IGLV8-44*01 P	IMGT000046	L-V-GENE-UNIT	147554..148041	-	-	NC_037344.1	70813127..70813614
IGLV1-43	32	direct	IGLV1-43*01 F	IMGT000046	L-V-GENE-UNIT	151403..151901	-	-	NC_037344.1	70816976..70817474
IGLV(IV)-42	33	direct	IGLV(IV)-42*01 P	IMGT000046	V-REGION	<153874..154118	-	-	NC_037344.1	70819447..70819691
IGLV1-41	34	direct	IGLV1-41*01 P	IMGT000046	L-V-GENE-UNIT	159989..160482	-	-	NC_037344.1	70825562..70826055
IGLV1-40	35	direct	IGLV1-40*01 F	IMGT000046	L-V-GENE-UNIT	163591..164094	-	-	NC_037344.1	70829164..70829667
IGLV(IV)-39	36	direct	IGLV(IV)-39*01 P	IMGT000046	V-REGION	<166103..166348	-	-	NC_037344.1	70831676..70831921
IGLV8-38	37	direct	IGLV8-38*01 F	IMGT000046	L-V-GENE-UNIT	170586..171079	-	-	NC_037344.1	70836159..70836652
IGLV8-37	38	direct	IGLV8-37*01 P	IMGT000046	V-REGION	174973..175264	-	-	NC_037344.1	70840546..70840837
IGLV1-36	39	direct	IGLV1-36*01 ORF	IMGT000046	L-V-GENE-UNIT	178564..179067	-	-	NC_037344.1	70844137..70844640
IGLV(I)-35	40	direct	IGLV(I)-35*01 P	IMGT000046	V-REGION	<179904..180147	-	-	NC_037344.1	70845477..70845720
IGLV(IV)-34	41	direct	IGLV(IV)-34*01 P	IMGT000046	V-REGION	<181049..181294	-	-	NC_037344.1	70846622..70846867
IGLV(IV)-33	42	direct	IGLV(IV)-33*01 P	IMGT000046	V-REGION	<187395..187639	-	-	NC_037344.1	70852968..70853212
IGLV8-32	43	direct	IGLV8-32*01 P	IMGT000046	L-V-GENE-UNIT	193277..193763	-	-	NC_037344.1	70858850..70859336
IGLV1-31	44	direct	IGLV1-31*01 F	IMGT000046	L-V-GENE-UNIT	197133..197631	-	-	NC_037344.1	70862706..70863204
IGLV(IV)-30	45	direct	IGLV(IV)-30*01 P	IMGT000046	V-REGION	<199604..199848	-	-	NC_037344.1	70865177..70865421
IGLV1-29	46	direct	IGLV1-29*01 P	IMGT000046	L-V-GENE-UNIT	205719..206213	-	-	NC_037344.1	70871292..70871786
IGLV1-28	47	direct	IGLV1-28*01 P	IMGT000046	L-V-GENE-UNIT	209006..209506	-	-	NC_037344.1	70874579..70875079
IGLV8-27	48	direct	IGLV8-27*01 P	IMGT000046	L-V-GENE-UNIT	215678..216165	-	-	NC_037344.1	70881251..70881738
IGLV1-26	49	direct	IGLV1-26*01 F	IMGT000046	L-V-GENE-UNIT	219528..220026	-	-	NC_037344.1	70885101..70885599
IGLV(IV)-25	50	direct	IGLV(IV)-25*01 P	IMGT000046	V-REGION	<221998..222242	-	-	NC_037344.1	70887571..70887815
IGLV8-24	51	direct	IGLV8-24*01 P	IMGT000046	L-V-GENE-UNIT	226159..226651	-	-	NC_037344.1	70891732..70892224
IGLV13-23	52	direct	IGLV13-23*01 ORF	IMGT000046	L-V-GENE-UNIT	233085..233602	-	-	NC_037344.1	70898658..70899175
IGLV1-22	53	direct	IGLV1-22*01 P	IMGT000046	L-V-GENE-UNIT	238786..239275	-	-	NC_037344.1	70904359..70904848
IGLV1-21	54	direct	IGLV1-21*01 F	IMGT000046	L-V-GENE-UNIT	242094..242594	-	-	NC_037344.1	70907667..70908167
IGLV(IV)-20	55	direct	IGLV(IV)-20*01 P	IMGT000046	V-REGION	<244899..245143	-	-	NC_037344.1	70910472..70910716
IGLV8-19	56	direct	IGLV8-19*01 P	IMGT000046	L-V-GENE-UNIT	249994..250479	-	-	NC_037344.1	70915567..70916052
IGLV1-18	57	direct	IGLV1-18*01 P	IMGT000046	L-V-GENE-UNIT	252819..253314	-	-	NC_037344.1	70918392..70918887
IGLV1-17	58	direct	IGLV1-17*01 P	IMGT000046	L-V-GENE-UNIT	262207..262701	-	-	NC_037344.1	70927780..70928274
IGLV1-16	59	direct	IGLV1-16*01 P	IMGT000046	L-V-GENE-UNIT	265778..266278	-	-	NC_037344.1	70931351..70931851
IGLV(IV)-15	60	direct	IGLV(IV)-15*01 P	IMGT000046	V-REGION	<270460..270704	-	-	NC_037344.1	70936033..70936277
IGLV1-14	61	direct	IGLV1-14*01 P	IMGT000046	L-V-GENE-UNIT	277379..277874	-	-	NC_037344.1	70942952..70943447
IGLV5-13	62	direct	IGLV5-13*01 P	IMGT000046	V-REGION	281737..282051	-	-	NC_037344.1	70947310..70947624
IGLV1-12	63	direct	IGLV1-12*01 F	IMGT000046	L-V-GENE-UNIT	283945..284445	-	-	NC_037344.1	70949518..70950018
IGLV5-11	64	direct	IGLV5-11*01 P	IMGT000046	L-V-GENE-UNIT	286732..287252	-	-	NC_037344.1	70952305..70952825
IGLV(I)-10	68	direct	IGLV(I)-10*01 P	IMGT000046	V-REGION	<367810..367985	-	-	NC_037344.1	71033383..71033558
IGLV2-9	69	direct	IGLV2-9*01 F	IMGT000046	L-V-GENE-UNIT	370583..371091	-	-	NC_037344.1	71036156..71036664
IGLV2-8	70	direct	IGLV2-8*01 P	IMGT000046	L-V-GENE-UNIT	373630..374135	-	-	NC_037344.1	71039203..71039708
IGLV2-7	71	direct	IGLV2-7*01 ORF	IMGT000046	L-V-GENE-UNIT	376890..377399	-	-	NC_037344.1	71042463..71042972
IGLV2-6	72	direct	IGLV2-6*01 F	IMGT000046	L-V-GENE-UNIT	392984..393491	-	-	NC_037344.1	71058557..71059064
IGLV3-5	73	direct	IGLV3-5*01 F	IMGT000046	L-V-GENE-UNIT	403792..404314	-	-	NC_037344.1	71069365..71069887
IGLV3-4	74	direct	IGLV3-4*01 F	IMGT000046	L-V-GENE-UNIT	410181..410718	-	-	NC_037344.1	71075754..71076291
IGLV3-3	75	direct	IGLV3-3*01 F	IMGT000046	L-V-GENE-UNIT	422271..422818	-	-	NC_037344.1	71087844..71088391
IGLV3-2	76	direct	IGLV3-2*01 F	IMGT000046	L-V-GENE-UNIT	427000..427518	-	-	NC_037344.1	71092573..71093091
IGLV3-1	77	direct	IGLV3-1*01 P	IMGT000046	L-V-GENE-UNIT	430841..431594	-	-	NC_037344.1	71096414..71097167
IGLJ1	78	direct	IGLJ1*01 ORF	IMGT000046	J-GENE-UNIT	451576..451641	-	-	NC_037344.1	71117149..71117214
IGLC1	79	direct	IGLC1*01 P	IMGT000046	C-GENE-UNIT	452916..453234	-	-	NC_037344.1	71118489..71118807
IGLJ2	80	direct	IGLJ2*01 F	IMGT000046	J-GENE-UNIT	457803..457868	-	-	NC_037344.1	71123376..71123441
IGLC2	81	direct	IGLC2*01 F	IMGT000046	C-GENE-UNIT	459172..459491	-	-	NC_037344.1	71124745..71125064
IGLJ3	82	direct	IGLJ3*01 F	IMGT000046	J-GENE-UNIT	464114..464179	-	-	NC_037344.1	71129687..71129752
IGLC3	83	direct	IGLC3*01 F	IMGT000046	C-GENE-UNIT	465481..465800	-	-	NC_037344.1	71131054..71131373
IGLJ4	84	direct	IGLJ4*01 F	IMGT000046	J-GENE-UNIT	470357..470422	-	-	NC_037344.1	71135930..71135995
IGLC4	85	direct	IGLC4*01 F	IMGT000046	C-GENE-UNIT	471718..472037	-	-	NC_037344.1	71137291..71137610
IGLJ5	86	direct	IGLJ5*01 ORF	IMGT000046	J-GENE-UNIT	476631..476696	-	-	NC_037344.1	71142204..71142269
IGLC5	87	direct	IGLC5*01 P	IMGT000046	C-GENE-UNIT	477978..478295	-	-	NC_037344.1	71143551..71143868
IGLC6	88	direct	IGLC6*01 P	IMGT000046	C-GENE-UNIT	488362..488678	-	-	NC_037344.1	71153935..71154251
IGLJ7	89	direct	IGLJ7*01 F	IMGT000046	J-GENE-UNIT	498801..498866	-	-	NC_037344.1	71164374..71164439
IGLC7	90	direct	IGLC7*01 P	IMGT000046	C-GENE-UNIT	500156..500474	-	-	NC_037344.1	71165729..71166047
IGLJ8	91	direct	IGLJ8*01 F	IMGT000046	J-GENE-UNIT	505033..505098	-	-	NC_037344.1	71170606..71170671
IGLC8	92	direct	IGLC8*01 F	IMGT000046	C-GENE-UNIT	506393..506712	-	-	NC_037344.1	71171966..71172285
IGLJ9	93	direct	IGLJ9*01 ORF	IMGT000046	J-GENE-UNIT	511307..511372	-	-	NC_037344.1	71176880..71176945
IGLC9	94	direct	IGLC9*01 P	IMGT000046	C-GENE-UNIT	512660..512978	-	-	NC_037344.1	71178233..71178551
Figure 2c - NCBA_BosT1.0 IGL gene loci
gene	flag	template	start	mapq	cigar	RS_signal	annotation	length	functionality
IGLV5-74*01_P_V-REGION_314nt	0	IGL_chr17_72.0_72.7Mb	38963	255	314M	T	IGLV5-125	314	P
IGLV1-12*01_F_V-REGION_296nt	256	IGL_chr17_72.0_72.7Mb	43799	255	84M2D6M4I3M5D199M	T	IGLV1-124	299	F
IGLV5-62*01_P_V-REGION_317nt	0	IGL_chr17_72.0_72.7Mb	46594	255	20M1D81M1I215M	T	IGLV5-123	317	F
IGLV1-63*01_F_V-REGION_293nt	256	IGL_chr17_72.0_72.7Mb	49606	255	293M	T	IGLV1-122	293	P
IGLV1-64*01_F_V-REGION_299nt	0	IGL_chr17_72.0_72.7Mb	53035	6	299M	T	IGLV1-121	299	F
IGLV(IV)-33*01_P_V-REGION_245nt	256	IGL_chr17_72.0_72.7Mb	55018	255	7M2I4M5I227M	T	IGLV(IV)-120	206	P
IGLV1-17*01_P_V-REGION_291nt	256	IGL_chr17_72.0_72.7Mb	61316	255	87M1D37M1D116M2I49M	T	IGLV1-119	291	P
IGLV1-21*01_F_V-REGION_296nt	256	IGL_chr17_72.0_72.7Mb	64624	255	296M	T	IGLV1-118	296	F
IGLV(IV)-15*01_P_V-REGION_245nt	256	IGL_chr17_72.0_72.7Mb	66148	255	245M	T	IGLV(IV)-117	245	P
IGLV8-24*01_P_V-REGION_299nt	256	IGL_chr17_72.0_72.7Mb	70803	255	299M	T	IGLV8-116	299	F
IGLV13-23*01_ORF_V-REGION_293nt	0	IGL_chr17_72.0_72.7Mb	77313	12	293M	T	IGLV13-115	293	ORF
IGLV1-17*01_P_V-REGION_291nt	256	IGL_chr17_72.0_72.7Mb	83023	255	124M1D82M2I33M3I47M	T	IGLV1-114	287	P
IGLV1-16*01_P_V-REGION_299nt	256	IGL_chr17_72.0_72.7Mb	86325	255	291M3I5M	T	IGLV1-113	299	F
IGLV(I)-35*01_P_V-REGION_244nt	256	IGL_chr17_72.0_72.7Mb	87494	255	99M1D145M	F	IGLV(I)-112	245	P
IGLV(IV)-15*01_P_V-REGION_245nt	256	IGL_chr17_72.0_72.7Mb	88668	255	129M1D41M1I74M	T	IGLV(IV)-111	245	P
IGLV5-13*01_P_V-REGION_315nt	256	IGL_chr17_72.0_72.7Mb	96950	255	7M7I301M	F	IGLV5-110	315	P
IGLV1-29*01_P_V-REGION_291nt	256	IGL_chr17_72.0_72.7Mb	101120	255	242M2D49M	T	IGLV1-109	293	F
IGLV1-64*01_F_V-REGION_299nt	256	IGL_chr17_72.0_72.7Mb	104526	255	299M	T	IGLV1-108	299	F
IGLV(IV)-65*01_P_V-REGION_206nt	256	IGL_chr17_72.0_72.7Mb	106567	255	24M1D182M	T	IGLV(IV)-107	207	P
IGLV1-22*01_P_V-REGION_287nt	256	IGL_chr17_72.0_72.7Mb	112787	255	87M1D121M2D30M1D49M	T	IGLV1-106	291	P
IGLV1-21*01_F_V-REGION_296nt	256	IGL_chr17_72.0_72.7Mb	116102	255	296M	T	IGLV1-105	296	F
IGLV(I)-35*01_P_V-REGION_244nt	256	IGL_chr17_72.0_72.7Mb	117278	255	99M1D4M1I46M1I36M1I4M1I51M	F	IGLV(I)-104	241	P
IGLV(IV)-15*01_P_V-REGION_245nt	256	IGL_chr17_72.0_72.7Mb	118735	255	245M	T	IGLV(IV)-103	245	P
IGLV8-19*01_P_V-REGION_292nt	256	IGL_chr17_72.0_72.7Mb	124759	255	292M	T	IGLV8-102	292	P
IGLV1-26*01_F_V-REGION_295nt	0	IGL_chr17_72.0_72.7Mb	128626	17	295M	T	IGLV1-101	295	F
IGLV(I)-35*01_P_V-REGION_244nt	256	IGL_chr17_72.0_72.7Mb	129768	255	132M1I25M1I28M1I56M	F	IGLV(I)-100	241	P
IGLV(IV)-15*01_P_V-REGION_245nt	256	IGL_chr17_72.0_72.7Mb	130931	255	245M	T	IGLV(IV)-99	245	P
IGLV1-22*01_P_V-REGION_287nt	256	IGL_chr17_72.0_72.7Mb	137212	255	87M1D121M2D30M1D49M	T	IGLV1-98	291	P
IGLV1-16*01_P_V-REGION_299nt	256	IGL_chr17_72.0_72.7Mb	140814	255	299M	T	IGLV1-97	299	F
IGLV(I)-35*01_P_V-REGION_244nt	256	IGL_chr17_72.0_72.7Mb	141984	255	187M1I6M1I49M	F	IGLV(I)-96	242	P
IGLV(IV)-15*01_P_V-REGION_245nt	256	IGL_chr17_72.0_72.7Mb	143160	255	125M1D120M	T	IGLV(IV)-95	246	P
IGLV8-24*01_P_V-REGION_299nt	256	IGL_chr17_72.0_72.7Mb	147796	255	299M	T	IGLV8-94	299	F
IGLV8-37*01_P_V-REGION_292nt	256	IGL_chr17_72.0_72.7Mb	152027	255	292M	T	IGLV8-93	292	P
IGLV1-16*01_P_V-REGION_299nt	256	IGL_chr17_72.0_72.7Mb	155783	255	299M	T	IGLV1-92	299	P
IGLV(IV)-15*01_P_V-REGION_245nt	256	IGL_chr17_72.0_72.7Mb	158123	255	129M1D116M	T	IGLV(IV)-91	246	P
IGLV(IV)-15*01_P_V-REGION_245nt	256	IGL_chr17_72.0_72.7Mb	164471	255	245M	T	IGLV(IV)-90	245	P
IGLV8-19*01_P_V-REGION_292nt	256	IGL_chr17_72.0_72.7Mb	170509	255	292M	F	IGLV8-89	292	P
IGLV1-16*01_P_V-REGION_299nt	256	IGL_chr17_72.0_72.7Mb	174376	255	279M8I3M4I5M	T	IGLV1-88	295	F
IGLV(I)-35*01_P_V-REGION_244nt	256	IGL_chr17_72.0_72.7Mb	175518	255	132M1I25M1I28M1I56M	F	IGLV(I)-87	241	P
IGLV(IV)-15*01_P_V-REGION_245nt	256	IGL_chr17_72.0_72.7Mb	176681	255	245M	T	IGLV(IV)-86	245	P
IGLV1-22*01_P_V-REGION_287nt	256	IGL_chr17_72.0_72.7Mb	182965	255	87M1D121M2D30M1D49M	T	IGLV1-85	291	P
IGLV1-26*01_F_V-REGION_295nt	256	IGL_chr17_72.0_72.7Mb	186255	255	95M2I1M1I190M2I4M	T	IGLV1-84	296	F
IGLV1-31*01_F_V-REGION_295nt	256	IGL_chr17_72.0_72.7Mb	191530	255	289M2I4M	T	IGLV1-83	299	P
IGLV5-45*01_ORF_V-REGION_285nt	256	IGL_chr17_72.0_72.7Mb	200228	255	285M	T	IGLV5-82	285	ORF
IGLV8-27*01_P_V-REGION_293nt	256	IGL_chr17_72.0_72.7Mb	206385	255	293M	T	IGLV8-81	293	P
IGLV1-26*01_F_V-REGION_295nt	256	IGL_chr17_72.0_72.7Mb	210246	255	295M	T	IGLV1-80	295	F
IGLV(I)-35*01_P_V-REGION_244nt	256	IGL_chr17_72.0_72.7Mb	211385	255	99M1D4M1I24M1I29M1I28M1I56M	F	IGLV(I)-79	241	P
IGLV(IV)-15*01_P_V-REGION_245nt	256	IGL_chr17_72.0_72.7Mb	212548	255	245M	T	IGLV(IV)-78	245	P
IGLV8-24*01_P_V-REGION_299nt	0	IGL_chr17_72.0_72.7Mb	216864	30	299M	T	IGLV8-77	299	P
IGLV13-23*01_ORF_V-REGION_293nt	256	IGL_chr17_72.0_72.7Mb	223147	255	293M	T	IGLV13-76	293	ORF
IGLV1-17*01_P_V-REGION_291nt	256	IGL_chr17_72.0_72.7Mb	228828	255	124M1D82M2I33M3I47M	T	IGLV1-75	287	P
IGLV1-14*01_P_V-REGION_291nt	256	IGL_chr17_72.0_72.7Mb	232134	255	95M3D75M2D107M3I11M	F	IGLV1-74	251	P
IGLV(IV)-15*01_P_V-REGION_245nt	256	IGL_chr17_72.0_72.7Mb	234472	255	245M	T	IGLV(IV)-73	245	P
IGLV1-22*01_P_V-REGION_287nt	256	IGL_chr17_72.0_72.7Mb	240759	255	87M1D121M2D30M1D49M	T	IGLV1-72	291	P
IGLV1-21*01_F_V-REGION_296nt	0	IGL_chr17_72.0_72.7Mb	244074	1	296M	T	IGLV1-71	296	F
IGLV(IV)-15*01_P_V-REGION_245nt	256	IGL_chr17_72.0_72.7Mb	246409	255	125M1D120M	T	IGLV(IV)-70	246	P
IGLV8-24*01_P_V-REGION_299nt	256	IGL_chr17_72.0_72.7Mb	251049	255	299M	T	IGLV8-69	299	F
IGLV8-37*01_P_V-REGION_292nt	256	IGL_chr17_72.0_72.7Mb	255280	255	292M	T	IGLV8-68	292	P
IGLV1-26*01_F_V-REGION_295nt	256	IGL_chr17_72.0_72.7Mb	259037	255	289M2I4M	T	IGLV1-67	251	ORF
IGLV(I)-35*01_P_V-REGION_244nt	0	IGL_chr17_72.0_72.7Mb	260211	1	244M	F	IGLV(I)-66	244	P
IGLV(IV)-25*01_P_V-REGION_245nt	256	IGL_chr17_72.0_72.7Mb	261356	255	125M1D120M	T	IGLV(IV)-65	246	P
IGLV(IV)-15*01_P_V-REGION_245nt	256	IGL_chr17_72.0_72.7Mb	267703	255	245M	T	IGLV(IV)-64	245	P
IGLV8-19*01_P_V-REGION_292nt	256	IGL_chr17_72.0_72.7Mb	273740	255	292M	F	IGLV8-63	292	P
IGLV1-16*01_P_V-REGION_299nt	256	IGL_chr17_72.0_72.7Mb	277606	255	279M8I3M4I5M	T	IGLV1-62	295	F
IGLV(I)-35*01_P_V-REGION_244nt	256	IGL_chr17_72.0_72.7Mb	278748	255	132M1I25M1I28M1I56M	F	IGLV(I)-61	241	P
IGLV(IV)-15*01_P_V-REGION_245nt	256	IGL_chr17_72.0_72.7Mb	279911	255	245M	T	IGLV(IV)-60	245	P
IGLV1-22*01_P_V-REGION_287nt	256	IGL_chr17_72.0_72.7Mb	286191	255	87M1D121M2D30M1D49M	T	IGLV1-59	291	P
IGLV1-26*01_F_V-REGION_295nt	256	IGL_chr17_72.0_72.7Mb	289481	255	95M2I1M1I190M2I4M	T	IGLV1-58	296	F
IGLV1-46*01_P_V-REGION_299nt	256	IGL_chr17_72.0_72.7Mb	294756	255	53M12I234M	T	IGLV1-57	287	P
IGLV5-45*01_ORF_V-REGION_285nt	256	IGL_chr17_72.0_72.7Mb	303475	255	285M	T	IGLV5-56	285	ORF
IGLV8-27*01_P_V-REGION_293nt	256	IGL_chr17_72.0_72.7Mb	309620	255	293M	T	IGLV8-55	293	P
IGLV1-16*01_P_V-REGION_299nt	256	IGL_chr17_72.0_72.7Mb	313477	255	279M8I3M4I5M	T	IGLV1-54	295	F
IGLV(I)-35*01_P_V-REGION_244nt	256	IGL_chr17_72.0_72.7Mb	314619	255	132M1I25M1I28M1I56M	F	IGLV(I)-53	241	P
IGLV(IV)-15*01_P_V-REGION_245nt	256	IGL_chr17_72.0_72.7Mb	315782	255	245M	T	IGLV(IV)-52	245	P
IGLV1-17*01_P_V-REGION_291nt	256	IGL_chr17_72.0_72.7Mb	322062	255	87M1D37M1D116M2I49M	T	IGLV1-51	291	P
IGLV1-16*01_P_V-REGION_299nt	256	IGL_chr17_72.0_72.7Mb	325508	255	299M	T	IGLV1-50	295	F
IGLV(I)-35*01_P_V-REGION_244nt	256	IGL_chr17_72.0_72.7Mb	326678	255	187M1I6M1I49M	F	IGLV(I)-49	242	P
IGLV(IV)-15*01_P_V-REGION_245nt	256	IGL_chr17_72.0_72.7Mb	327854	255	125M1D120M	T	IGLV(IV)-48	246	P
IGLV8-24*01_P_V-REGION_299nt	256	IGL_chr17_72.0_72.7Mb	332493	255	299M	T	IGLV8-47	299	F
IGLV8-37*01_P_V-REGION_292nt	0	IGL_chr17_72.0_72.7Mb	336724	6	292M	T	IGLV8-46	292	P
IGLV1-26*01_F_V-REGION_295nt	256	IGL_chr17_72.0_72.7Mb	340481	255	289M2I4M	T	IGLV1-45	251	ORF
IGLV(I)-35*01_P_V-REGION_244nt	256	IGL_chr17_72.0_72.7Mb	341655	255	244M	F	IGLV(I)-44	244	P
IGLV(IV)-25*01_P_V-REGION_245nt	256	IGL_chr17_72.0_72.7Mb	342800	255	125M1D120M	T	IGLV(IV)-43	246	P
IGLV(IV)-15*01_P_V-REGION_245nt	256	IGL_chr17_72.0_72.7Mb	349146	255	245M	T	IGLV(IV)-42	245	P
IGLV8-19*01_P_V-REGION_292nt	256	IGL_chr17_72.0_72.7Mb	355183	255	292M	F	IGLV8-41	292	P
IGLV1-16*01_P_V-REGION_299nt	256	IGL_chr17_72.0_72.7Mb	359048	255	279M8I3M4I5M	T	IGLV1-40	251	F
IGLV(IV)-15*01_P_V-REGION_245nt	256	IGL_chr17_72.0_72.7Mb	361353	255	245M	T	IGLV(IV)-39	245	P
IGLV1-17*01_P_V-REGION_291nt	256	IGL_chr17_72.0_72.7Mb	367633	255	87M1D37M1D116M2I49M	T	IGLV1-38	291	P
IGLV1-26*01_F_V-REGION_295nt	256	IGL_chr17_72.0_72.7Mb	370923	255	95M2I1M1I190M2I4M	T	IGLV1-37	296	F
IGLV1-31*01_F_V-REGION_295nt	256	IGL_chr17_72.0_72.7Mb	376198	255	278M7I2M4I4M	T	IGLV1-36	251	P
IGLV5-45*01_ORF_V-REGION_285nt	0	IGL_chr17_72.0_72.7Mb	384883	1	285M	T	IGLV5-35	285	ORF
IGLV8-27*01_P_V-REGION_293nt	256	IGL_chr17_72.0_72.7Mb	391025	255	293M	T	IGLV8-34	293	P
IGLV1-16*01_P_V-REGION_299nt	256	IGL_chr17_72.0_72.7Mb	394884	255	279M8I3M4I5M	T	IGLV1-33	251	F
IGLV(I)-35*01_P_V-REGION_244nt	256	IGL_chr17_72.0_72.7Mb	396026	255	132M1I25M1I28M1I56M	F	IGLV(I)-32	241	P
IGLV(IV)-15*01_P_V-REGION_245nt	256	IGL_chr17_72.0_72.7Mb	397189	255	245M	T	IGLV(IV)-31	245	P
IGLV1-17*01_P_V-REGION_291nt	256	IGL_chr17_72.0_72.7Mb	403469	255	87M1D37M1D116M2I49M	T	IGLV1-30	291	P
IGLV1-26*01_F_V-REGION_295nt	256	IGL_chr17_72.0_72.7Mb	406759	255	95M2I1M1I190M2I4M	T	IGLV1-29	248	F
IGLV1-46*01_P_V-REGION_299nt	256	IGL_chr17_72.0_72.7Mb	411988	255	133M1I39M1I125M	T	IGLV1-28	297	P
IGLV5-45*01_ORF_V-REGION_285nt	256	IGL_chr17_72.0_72.7Mb	420651	255	285M	T	IGLV5-27	285	ORF
IGLV8-27*01_P_V-REGION_293nt	0	IGL_chr17_72.0_72.7Mb	426801	1	293M	T	IGLV8-26	293	P
IGLV1-16*01_P_V-REGION_299nt	256	IGL_chr17_72.0_72.7Mb	430658	255	279M8I3M4I5M	T	IGLV1-25	295	F
IGLV(I)-35*01_P_V-REGION_244nt	256	IGL_chr17_72.0_72.7Mb	431800	255	132M1I25M1I28M1I56M	F	IGLV(I)-24	241	P
IGLV(IV)-15*01_P_V-REGION_245nt	256	IGL_chr17_72.0_72.7Mb	432963	255	245M	T	IGLV(IV)-23	245	P
IGLV1-22*01_P_V-REGION_287nt	256	IGL_chr17_72.0_72.7Mb	439244	255	87M1D121M2D30M1D49M	T	IGLV1-22	291	P
IGLV1-21*01_F_V-REGION_296nt	256	IGL_chr17_72.0_72.7Mb	442557	255	296M	T	IGLV1-21	296	F
IGLV(IV)-15*01_P_V-REGION_245nt	256	IGL_chr17_72.0_72.7Mb	445177	255	245M	T	IGLV(IV)-20	245	P
IGLV8-19*01_P_V-REGION_292nt	0	IGL_chr17_72.0_72.7Mb	450424	17	292M	T	IGLV8-19	292	P
IGLV1-17*01_P_V-REGION_291nt	256	IGL_chr17_72.0_72.7Mb	453261	255	124M1D167M	T	IGLV1-18	292	P
IGLV1-17*01_P_V-REGION_291nt	0	IGL_chr17_72.0_72.7Mb	462651	22	291M	T	IGLV1-17	291	P
IGLV1-16*01_P_V-REGION_299nt	0	IGL_chr17_72.0_72.7Mb	466221	37	299M	T	IGLV1-16	299	F
IGLV(IV)-15*01_P_V-REGION_245nt	0	IGL_chr17_72.0_72.7Mb	470734	22	245M	T	IGLV(IV)-15	205	P
IGLV1-14*01_P_V-REGION_291nt	0	IGL_chr17_72.0_72.7Mb	477819	39	291M	T	IGLV1-14	291	P
IGLV5-13*01_P_V-REGION_315nt	0	IGL_chr17_72.0_72.7Mb	482009	32	315M	F	IGLV5-13	315	P
IGLV1-12*01_F_V-REGION_296nt	0	IGL_chr17_72.0_72.7Mb	484382	37	296M	T	IGLV1-12	296	F
IGLV5-11*01_P_V-REGION_308nt	0	IGL_chr17_72.0_72.7Mb	487176	255	308M	F	IGLV5-11	308	P
IGLV(I)-10*01_P_V-REGION_176nt	0	IGL_chr17_72.0_72.7Mb	568190	255	176M	T	IGLV(I)-10	176	P
IGLV2-6*01_F_V-REGION_297nt	256	IGL_chr17_72.0_72.7Mb	571138	255	297M	T	IGLV2-9	297	F
IGLV2-8*01_P_V-REGION_295nt	0	IGL_chr17_72.0_72.7Mb	574184	255	295M	F	IGLV2-8	295	P
IGLV2-6*01_F_V-REGION_297nt	256	IGL_chr17_72.0_72.7Mb	577446	255	297M	F	IGLV2-7	297	P
IGLV2-6*01_F_V-REGION_297nt	0	IGL_chr17_72.0_72.7Mb	591811	15	297M	T	IGLV2-6	297	F
IGLV3-5*01_F_V-REGION_288nt	0	IGL_chr17_72.0_72.7Mb	602317	255	288M	T	IGLV3-5	288	F
IGLV3-4*01_F_V-REGION_288nt	0	IGL_chr17_72.0_72.7Mb	608718	255	288M	T	IGLV3-4	288	F
IGLV3-3*01_F_V-REGION_291nt	0	IGL_chr17_72.0_72.7Mb	620817	255	291M	T	IGLV3-3	291	F
IGLV3-2*01_F_V-REGION_285nt	0	IGL_chr17_72.0_72.7Mb	625523	255	285M	T	IGLV3-2	285	F
IGLV3-1*01_P_V-REGION_291nt	0	IGL_chr17_72.0_72.7Mb	629594	255	291M	T	IGLV3-1	291	P
IGLJ1*01_ORF_J-REGION_38nt	0	IGL_chr17_72.0_72.7Mb	649926	255	38M	T	IGLJ1	38	ORF
IGLC/OR17-2*01_ORF_C-REGION_318nt	256	IGL_chr17_72.0_72.7Mb	651237	255	212M1I105M		IGLC1	317	P
IGLJ/OR17-3*01_ORF_J-REGION_38nt	0	IGL_chr17_72.0_72.7Mb	656156	255	38M	T	IGLJ2	38	F
IGLC/OR17-2*01_ORF_C-REGION_318nt	256	IGL_chr17_72.0_72.7Mb	657496	255	224M1D2M1I91M		IGLC2	318	F
IGLJ/OR17-2*01_ORF_J-REGION_38nt	256	IGL_chr17_72.0_72.7Mb	662466	255	38M	T	IGLJ3	38	F
IGLC/OR17-2*01_ORF_C-REGION_318nt	256	IGL_chr17_72.0_72.7Mb	663806	255	224M1D2M1I91M		IGLC3	317	P
IGLJ/OR17-2*01_ORF_J-REGION_38nt	256	IGL_chr17_72.0_72.7Mb	668720	255	38M	T	IGLJ4	38	F
IGLC/OR17-2*01_ORF_C-REGION_318nt	0	IGL_chr17_72.0_72.7Mb	670052	1	318M		IGLC4	318	F
IGLJ/OR17-2*01_ORF_J-REGION_38nt	0	IGL_chr17_72.0_72.7Mb	674963	1	38M	T	IGLJ5	38	F
IGLC/OR17-2*01_ORF_C-REGION_318nt	256	IGL_chr17_72.0_72.7Mb	676295	255	318M		IGLC5	318	F
IGLJ5*01_ORF_J-REGION_38nt	0	IGL_chr17_72.0_72.7Mb	681241	255	38M	T	IGLJ6	38	ORF
IGLC/OR17-2*01_ORF_C-REGION_318nt	256	IGL_chr17_72.0_72.7Mb	682565	255	303M1I14M		IGLC6	316	P
Figure 2c, d - ARS_UCD1.2_N_gap_locations
seqnames	start	width	seq
chr1	8952564	100	NNNNNNNNNNNNNNNNNNNNNNNNNNNNNNNNNNNNNNNNNNNNNNNNNNNNNNNNNNNNNNNNNNNNNNNNNNNNNNNNNNNNNNNNNNNNNNNNNNNN
chr1	25441720	100	NNNNNNNNNNNNNNNNNNNNNNNNNNNNNNNNNNNNNNNNNNNNNNNNNNNNNNNNNNNNNNNNNNNNNNNNNNNNNNNNNNNNNNNNNNNNNNNNNNNN
chr1	56773994	100	NNNNNNNNNNNNNNNNNNNNNNNNNNNNNNNNNNNNNNNNNNNNNNNNNNNNNNNNNNNNNNNNNNNNNNNNNNNNNNNNNNNNNNNNNNNNNNNNNNNN
chr1	56800577	25	NNNNNNNNNNNNNNNNNNNNNNNNN
chr1	86470615	100	NNNNNNNNNNNNNNNNNNNNNNNNNNNNNNNNNNNNNNNNNNNNNNNNNNNNNNNNNNNNNNNNNNNNNNNNNNNNNNNNNNNNNNNNNNNNNNNNNNNN
chr1	87254323	25	NNNNNNNNNNNNNNNNNNNNNNNNN
chr1	88312663	25	NNNNNNNNNNNNNNNNNNNNNNNNN
chr1	88579656	25	NNNNNNNNNNNNNNNNNNNNNNNNN
chr1	140935166	25	NNNNNNNNNNNNNNNNNNNNNNNNN
chr1	156735806	25	NNNNNNNNNNNNNNNNNNNNNNNNN
chr1	157569122	252	NNNNNNNNNNNNNNNNNNNNNNNNNNNNNNNNNNNNNNNNNNNNNNNNNNNNNNNNNNNNNNNNNNNNNNNNNNNNNNNNNNNNNNNNNNNNNNNNNNNNNNNNNNNNNNNNNNNNNNNNNNNNNNNNNNNNNNNNNNNNNNNNNNNNNNNNNNNNNNNNNNNNNNNNNNNNNNNNNNNNNNNNNNNNNNNNNNNNNNNNNNNNNNNNNNNNNNNNNNNNNNNNNNNNNNNNNNNNNNNNNNNNNNNNNNNN
chr1	157617392	25	NNNNNNNNNNNNNNNNNNNNNNNNN
chr1	157721190	25	NNNNNNNNNNNNNNNNNNNNNNNNN
chr1	157795512	252	NNNNNNNNNNNNNNNNNNNNNNNNNNNNNNNNNNNNNNNNNNNNNNNNNNNNNNNNNNNNNNNNNNNNNNNNNNNNNNNNNNNNNNNNNNNNNNNNNNNNNNNNNNNNNNNNNNNNNNNNNNNNNNNNNNNNNNNNNNNNNNNNNNNNNNNNNNNNNNNNNNNNNNNNNNNNNNNNNNNNNNNNNNNNNNNNNNNNNNNNNNNNNNNNNNNNNNNNNNNNNNNNNNNNNNNNNNNNNNNNNNNNNNNNNNNN
chr1	157954621	25	NNNNNNNNNNNNNNNNNNNNNNNNN
chr1	158162054	25	NNNNNNNNNNNNNNNNNNNNNNNNN
chr1	158370882	25	NNNNNNNNNNNNNNNNNNNNNNNNN
chr10	22713110	252	NNNNNNNNNNNNNNNNNNNNNNNNNNNNNNNNNNNNNNNNNNNNNNNNNNNNNNNNNNNNNNNNNNNNNNNNNNNNNNNNNNNNNNNNNNNNNNNNNNNNNNNNNNNNNNNNNNNNNNNNNNNNNNNNNNNNNNNNNNNNNNNNNNNNNNNNNNNNNNNNNNNNNNNNNNNNNNNNNNNNNNNNNNNNNNNNNNNNNNNNNNNNNNNNNNNNNNNNNNNNNNNNNNNNNNNNNNNNNNNNNNNNNNNNNNNN
chr10	23287981	25	NNNNNNNNNNNNNNNNNNNNNNNNN
chr10	23776401	25	NNNNNNNNNNNNNNNNNNNNNNNNN
chr10	24144589	100	NNNNNNNNNNNNNNNNNNNNNNNNNNNNNNNNNNNNNNNNNNNNNNNNNNNNNNNNNNNNNNNNNNNNNNNNNNNNNNNNNNNNNNNNNNNNNNNNNNNN
chr10	24186013	100	NNNNNNNNNNNNNNNNNNNNNNNNNNNNNNNNNNNNNNNNNNNNNNNNNNNNNNNNNNNNNNNNNNNNNNNNNNNNNNNNNNNNNNNNNNNNNNNNNNNN
chr10	24267208	100	NNNNNNNNNNNNNNNNNNNNNNNNNNNNNNNNNNNNNNNNNNNNNNNNNNNNNNNNNNNNNNNNNNNNNNNNNNNNNNNNNNNNNNNNNNNNNNNNNNNN
chr10	24823732	25	NNNNNNNNNNNNNNNNNNNNNNNNN
chr10	40266303	100	NNNNNNNNNNNNNNNNNNNNNNNNNNNNNNNNNNNNNNNNNNNNNNNNNNNNNNNNNNNNNNNNNNNNNNNNNNNNNNNNNNNNNNNNNNNNNNNNNNNN
chr10	42170183	25	NNNNNNNNNNNNNNNNNNNNNNNNN
chr10	63826698	100	NNNNNNNNNNNNNNNNNNNNNNNNNNNNNNNNNNNNNNNNNNNNNNNNNNNNNNNNNNNNNNNNNNNNNNNNNNNNNNNNNNNNNNNNNNNNNNNNNNNN
chr10	93710304	25	NNNNNNNNNNNNNNNNNNNNNNNNN
chr10	93733155	25	NNNNNNNNNNNNNNNNNNNNNNNNN
chr10	93774145	25	NNNNNNNNNNNNNNNNNNNNNNNNN
chr10	94713629	100	NNNNNNNNNNNNNNNNNNNNNNNNNNNNNNNNNNNNNNNNNNNNNNNNNNNNNNNNNNNNNNNNNNNNNNNNNNNNNNNNNNNNNNNNNNNNNNNNNNNN
chr10	102324331	25	NNNNNNNNNNNNNNNNNNNNNNNNN
chr11	6759023	25	NNNNNNNNNNNNNNNNNNNNNNNNN
chr11	6941073	25	NNNNNNNNNNNNNNNNNNNNNNNNN
chr11	26457008	25	NNNNNNNNNNNNNNNNNNNNNNNNN
chr11	32727427	100	NNNNNNNNNNNNNNNNNNNNNNNNNNNNNNNNNNNNNNNNNNNNNNNNNNNNNNNNNNNNNNNNNNNNNNNNNNNNNNNNNNNNNNNNNNNNNNNNNNNN
chr11	83012892	25	NNNNNNNNNNNNNNNNNNNNNNNNN
chr11	84414553	100	NNNNNNNNNNNNNNNNNNNNNNNNNNNNNNNNNNNNNNNNNNNNNNNNNNNNNNNNNNNNNNNNNNNNNNNNNNNNNNNNNNNNNNNNNNNNNNNNNNNN
chr12	21495997	25	NNNNNNNNNNNNNNNNNNNNNNNNN
chr12	42473256	100	NNNNNNNNNNNNNNNNNNNNNNNNNNNNNNNNNNNNNNNNNNNNNNNNNNNNNNNNNNNNNNNNNNNNNNNNNNNNNNNNNNNNNNNNNNNNNNNNNNNN
chr12	70076305	25	NNNNNNNNNNNNNNNNNNNNNNNNN
chr12	70985888	25	NNNNNNNNNNNNNNNNNNNNNNNNN
chr12	71044980	25	NNNNNNNNNNNNNNNNNNNNNNNNN
chr12	71047853	100	NNNNNNNNNNNNNNNNNNNNNNNNNNNNNNNNNNNNNNNNNNNNNNNNNNNNNNNNNNNNNNNNNNNNNNNNNNNNNNNNNNNNNNNNNNNNNNNNNNNN
chr12	71485800	25	NNNNNNNNNNNNNNNNNNNNNNNNN
chr12	71520251	100	NNNNNNNNNNNNNNNNNNNNNNNNNNNNNNNNNNNNNNNNNNNNNNNNNNNNNNNNNNNNNNNNNNNNNNNNNNNNNNNNNNNNNNNNNNNNNNNNNNNN
chr12	71532183	252	NNNNNNNNNNNNNNNNNNNNNNNNNNNNNNNNNNNNNNNNNNNNNNNNNNNNNNNNNNNNNNNNNNNNNNNNNNNNNNNNNNNNNNNNNNNNNNNNNNNNNNNNNNNNNNNNNNNNNNNNNNNNNNNNNNNNNNNNNNNNNNNNNNNNNNNNNNNNNNNNNNNNNNNNNNNNNNNNNNNNNNNNNNNNNNNNNNNNNNNNNNNNNNNNNNNNNNNNNNNNNNNNNNNNNNNNNNNNNNNNNNNNNNNNNNNN
chr12	71716327	25	NNNNNNNNNNNNNNNNNNNNNNNNN
chr12	71864043	25	NNNNNNNNNNNNNNNNNNNNNNNNN
chr12	72604904	100	NNNNNNNNNNNNNNNNNNNNNNNNNNNNNNNNNNNNNNNNNNNNNNNNNNNNNNNNNNNNNNNNNNNNNNNNNNNNNNNNNNNNNNNNNNNNNNNNNNNN
chr12	86901156	252	NNNNNNNNNNNNNNNNNNNNNNNNNNNNNNNNNNNNNNNNNNNNNNNNNNNNNNNNNNNNNNNNNNNNNNNNNNNNNNNNNNNNNNNNNNNNNNNNNNNNNNNNNNNNNNNNNNNNNNNNNNNNNNNNNNNNNNNNNNNNNNNNNNNNNNNNNNNNNNNNNNNNNNNNNNNNNNNNNNNNNNNNNNNNNNNNNNNNNNNNNNNNNNNNNNNNNNNNNNNNNNNNNNNNNNNNNNNNNNNNNNNNNNNNNNNN
chr12	87160100	252	NNNNNNNNNNNNNNNNNNNNNNNNNNNNNNNNNNNNNNNNNNNNNNNNNNNNNNNNNNNNNNNNNNNNNNNNNNNNNNNNNNNNNNNNNNNNNNNNNNNNNNNNNNNNNNNNNNNNNNNNNNNNNNNNNNNNNNNNNNNNNNNNNNNNNNNNNNNNNNNNNNNNNNNNNNNNNNNNNNNNNNNNNNNNNNNNNNNNNNNNNNNNNNNNNNNNNNNNNNNNNNNNNNNNNNNNNNNNNNNNNNNNNNNNNNNN
chr13	3193298	100	NNNNNNNNNNNNNNNNNNNNNNNNNNNNNNNNNNNNNNNNNNNNNNNNNNNNNNNNNNNNNNNNNNNNNNNNNNNNNNNNNNNNNNNNNNNNNNNNNNNN
chr13	11061789	25	NNNNNNNNNNNNNNNNNNNNNNNNN
chr13	11311884	252	NNNNNNNNNNNNNNNNNNNNNNNNNNNNNNNNNNNNNNNNNNNNNNNNNNNNNNNNNNNNNNNNNNNNNNNNNNNNNNNNNNNNNNNNNNNNNNNNNNNNNNNNNNNNNNNNNNNNNNNNNNNNNNNNNNNNNNNNNNNNNNNNNNNNNNNNNNNNNNNNNNNNNNNNNNNNNNNNNNNNNNNNNNNNNNNNNNNNNNNNNNNNNNNNNNNNNNNNNNNNNNNNNNNNNNNNNNNNNNNNNNNNNNNNNNNN
chr13	11348405	100	NNNNNNNNNNNNNNNNNNNNNNNNNNNNNNNNNNNNNNNNNNNNNNNNNNNNNNNNNNNNNNNNNNNNNNNNNNNNNNNNNNNNNNNNNNNNNNNNNNNN
chr13	17632927	252	NNNNNNNNNNNNNNNNNNNNNNNNNNNNNNNNNNNNNNNNNNNNNNNNNNNNNNNNNNNNNNNNNNNNNNNNNNNNNNNNNNNNNNNNNNNNNNNNNNNNNNNNNNNNNNNNNNNNNNNNNNNNNNNNNNNNNNNNNNNNNNNNNNNNNNNNNNNNNNNNNNNNNNNNNNNNNNNNNNNNNNNNNNNNNNNNNNNNNNNNNNNNNNNNNNNNNNNNNNNNNNNNNNNNNNNNNNNNNNNNNNNNNNNNNNNN
chr13	39236888	100	NNNNNNNNNNNNNNNNNNNNNNNNNNNNNNNNNNNNNNNNNNNNNNNNNNNNNNNNNNNNNNNNNNNNNNNNNNNNNNNNNNNNNNNNNNNNNNNNNNNN
chr13	43340337	25	NNNNNNNNNNNNNNNNNNNNNNNNN
chr13	43448873	252	NNNNNNNNNNNNNNNNNNNNNNNNNNNNNNNNNNNNNNNNNNNNNNNNNNNNNNNNNNNNNNNNNNNNNNNNNNNNNNNNNNNNNNNNNNNNNNNNNNNNNNNNNNNNNNNNNNNNNNNNNNNNNNNNNNNNNNNNNNNNNNNNNNNNNNNNNNNNNNNNNNNNNNNNNNNNNNNNNNNNNNNNNNNNNNNNNNNNNNNNNNNNNNNNNNNNNNNNNNNNNNNNNNNNNNNNNNNNNNNNNNNNNNNNNNNN
chr14	4722860	100	NNNNNNNNNNNNNNNNNNNNNNNNNNNNNNNNNNNNNNNNNNNNNNNNNNNNNNNNNNNNNNNNNNNNNNNNNNNNNNNNNNNNNNNNNNNNNNNNNNNN
chr14	13488539	25	NNNNNNNNNNNNNNNNNNNNNNNNN
chr14	13847613	25	NNNNNNNNNNNNNNNNNNNNNNNNN
chr14	49088886	25	NNNNNNNNNNNNNNNNNNNNNNNNN
chr14	69734416	25	NNNNNNNNNNNNNNNNNNNNNNNNN
chr14	82276955	25	NNNNNNNNNNNNNNNNNNNNNNNNN
chr14	82325593	25	NNNNNNNNNNNNNNNNNNNNNNNNN
chr14	82344692	252	NNNNNNNNNNNNNNNNNNNNNNNNNNNNNNNNNNNNNNNNNNNNNNNNNNNNNNNNNNNNNNNNNNNNNNNNNNNNNNNNNNNNNNNNNNNNNNNNNNNNNNNNNNNNNNNNNNNNNNNNNNNNNNNNNNNNNNNNNNNNNNNNNNNNNNNNNNNNNNNNNNNNNNNNNNNNNNNNNNNNNNNNNNNNNNNNNNNNNNNNNNNNNNNNNNNNNNNNNNNNNNNNNNNNNNNNNNNNNNNNNNNNNNNNNNNN
chr15	11024188	25	NNNNNNNNNNNNNNNNNNNNNNNNN
chr15	12275383	25	NNNNNNNNNNNNNNNNNNNNNNNNN
chr15	14728744	25	NNNNNNNNNNNNNNNNNNNNNNNNN
chr15	46059279	100	NNNNNNNNNNNNNNNNNNNNNNNNNNNNNNNNNNNNNNNNNNNNNNNNNNNNNNNNNNNNNNNNNNNNNNNNNNNNNNNNNNNNNNNNNNNNNNNNNNNN
chr15	47281947	25	NNNNNNNNNNNNNNNNNNNNNNNNN
chr15	47385421	25	NNNNNNNNNNNNNNNNNNNNNNNNN
chr15	48929460	25	NNNNNNNNNNNNNNNNNNNNNNNNN
chr15	48935342	252	NNNNNNNNNNNNNNNNNNNNNNNNNNNNNNNNNNNNNNNNNNNNNNNNNNNNNNNNNNNNNNNNNNNNNNNNNNNNNNNNNNNNNNNNNNNNNNNNNNNNNNNNNNNNNNNNNNNNNNNNNNNNNNNNNNNNNNNNNNNNNNNNNNNNNNNNNNNNNNNNNNNNNNNNNNNNNNNNNNNNNNNNNNNNNNNNNNNNNNNNNNNNNNNNNNNNNNNNNNNNNNNNNNNNNNNNNNNNNNNNNNNNNNNNNNNN
chr15	49179721	100	NNNNNNNNNNNNNNNNNNNNNNNNNNNNNNNNNNNNNNNNNNNNNNNNNNNNNNNNNNNNNNNNNNNNNNNNNNNNNNNNNNNNNNNNNNNNNNNNNNNN
chr15	49937426	25	NNNNNNNNNNNNNNNNNNNNNNNNN
chr15	79571710	252	NNNNNNNNNNNNNNNNNNNNNNNNNNNNNNNNNNNNNNNNNNNNNNNNNNNNNNNNNNNNNNNNNNNNNNNNNNNNNNNNNNNNNNNNNNNNNNNNNNNNNNNNNNNNNNNNNNNNNNNNNNNNNNNNNNNNNNNNNNNNNNNNNNNNNNNNNNNNNNNNNNNNNNNNNNNNNNNNNNNNNNNNNNNNNNNNNNNNNNNNNNNNNNNNNNNNNNNNNNNNNNNNNNNNNNNNNNNNNNNNNNNNNNNNNNNN
chr15	83977137	25	NNNNNNNNNNNNNNNNNNNNNNNNN
chr15	84957481	100	NNNNNNNNNNNNNNNNNNNNNNNNNNNNNNNNNNNNNNNNNNNNNNNNNNNNNNNNNNNNNNNNNNNNNNNNNNNNNNNNNNNNNNNNNNNNNNNNNNNN
chr15	84957582	25	NNNNNNNNNNNNNNNNNNNNNNNNN
chr16	468583	25	NNNNNNNNNNNNNNNNNNNNNNNNN
chr16	6289399	25	NNNNNNNNNNNNNNNNNNNNNNNNN
chr16	7063028	99	NNNNNNNNNNNNNNNNNNNNNNNNNNNNNNNNNNNNNNNNNNNNNNNNNNNNNNNNNNNNNNNNNNNNNNNNNNNNNNNNNNNNNNNNNNNNNNNNNNN
chr16	7076482	100	NNNNNNNNNNNNNNNNNNNNNNNNNNNNNNNNNNNNNNNNNNNNNNNNNNNNNNNNNNNNNNNNNNNNNNNNNNNNNNNNNNNNNNNNNNNNNNNNNNNN
chr16	47712888	25	NNNNNNNNNNNNNNNNNNNNNNNNN
chr16	48173077	25	NNNNNNNNNNNNNNNNNNNNNNNNN
chr16	48203852	25	NNNNNNNNNNNNNNNNNNNNNNNNN
chr16	48907386	25	NNNNNNNNNNNNNNNNNNNNNNNNN
chr16	49795893	25	NNNNNNNNNNNNNNNNNNNNNNNNN
chr16	79231059	25	NNNNNNNNNNNNNNNNNNNNNNNNN
chr16	80451149	25	NNNNNNNNNNNNNNNNNNNNNNNNN
chr17	8485068	100	NNNNNNNNNNNNNNNNNNNNNNNNNNNNNNNNNNNNNNNNNNNNNNNNNNNNNNNNNNNNNNNNNNNNNNNNNNNNNNNNNNNNNNNNNNNNNNNNNNNN
chr17	10983616	252	NNNNNNNNNNNNNNNNNNNNNNNNNNNNNNNNNNNNNNNNNNNNNNNNNNNNNNNNNNNNNNNNNNNNNNNNNNNNNNNNNNNNNNNNNNNNNNNNNNNNNNNNNNNNNNNNNNNNNNNNNNNNNNNNNNNNNNNNNNNNNNNNNNNNNNNNNNNNNNNNNNNNNNNNNNNNNNNNNNNNNNNNNNNNNNNNNNNNNNNNNNNNNNNNNNNNNNNNNNNNNNNNNNNNNNNNNNNNNNNNNNNNNNNNNNNN
chr17	14036216	252	NNNNNNNNNNNNNNNNNNNNNNNNNNNNNNNNNNNNNNNNNNNNNNNNNNNNNNNNNNNNNNNNNNNNNNNNNNNNNNNNNNNNNNNNNNNNNNNNNNNNNNNNNNNNNNNNNNNNNNNNNNNNNNNNNNNNNNNNNNNNNNNNNNNNNNNNNNNNNNNNNNNNNNNNNNNNNNNNNNNNNNNNNNNNNNNNNNNNNNNNNNNNNNNNNNNNNNNNNNNNNNNNNNNNNNNNNNNNNNNNNNNNNNNNNNNN
chr17	29325753	25	NNNNNNNNNNNNNNNNNNNNNNNNN
chr17	30243004	25	NNNNNNNNNNNNNNNNNNNNNNNNN
chr17	30288218	25	NNNNNNNNNNNNNNNNNNNNNNNNN
chr17	32183504	25	NNNNNNNNNNNNNNNNNNNNNNNNN
chr17	32218273	25	NNNNNNNNNNNNNNNNNNNNNNNNN
chr17	39031685	25	NNNNNNNNNNNNNNNNNNNNNNNNN
chr17	39035988	25	NNNNNNNNNNNNNNNNNNNNNNNNN
chr17	68216467	25	NNNNNNNNNNNNNNNNNNNNNNNNN
chr17	69676884	100	NNNNNNNNNNNNNNNNNNNNNNNNNNNNNNNNNNNNNNNNNNNNNNNNNNNNNNNNNNNNNNNNNNNNNNNNNNNNNNNNNNNNNNNNNNNNNNNNNNNN
chr17	70694011	100	NNNNNNNNNNNNNNNNNNNNNNNNNNNNNNNNNNNNNNNNNNNNNNNNNNNNNNNNNNNNNNNNNNNNNNNNNNNNNNNNNNNNNNNNNNNNNNNNNNNN
chr17	70717732	252	NNNNNNNNNNNNNNNNNNNNNNNNNNNNNNNNNNNNNNNNNNNNNNNNNNNNNNNNNNNNNNNNNNNNNNNNNNNNNNNNNNNNNNNNNNNNNNNNNNNNNNNNNNNNNNNNNNNNNNNNNNNNNNNNNNNNNNNNNNNNNNNNNNNNNNNNNNNNNNNNNNNNNNNNNNNNNNNNNNNNNNNNNNNNNNNNNNNNNNNNNNNNNNNNNNNNNNNNNNNNNNNNNNNNNNNNNNNNNNNNNNNNNNNNNNNN
chr17	70756466	100	NNNNNNNNNNNNNNNNNNNNNNNNNNNNNNNNNNNNNNNNNNNNNNNNNNNNNNNNNNNNNNNNNNNNNNNNNNNNNNNNNNNNNNNNNNNNNNNNNNNN
chr17	70786431	25	NNNNNNNNNNNNNNNNNNNNNNNNN
chr17	70877658	25	NNNNNNNNNNNNNNNNNNNNNNNNN
chr17	71152578	25	NNNNNNNNNNNNNNNNNNNNNNNNN
chr17	73148551	25	NNNNNNNNNNNNNNNNNNNNNNNNN
chr18	57154077	25	NNNNNNNNNNNNNNNNNNNNNNNNN
chr18	57330515	100	NNNNNNNNNNNNNNNNNNNNNNNNNNNNNNNNNNNNNNNNNNNNNNNNNNNNNNNNNNNNNNNNNNNNNNNNNNNNNNNNNNNNNNNNNNNNNNNNNNNN
chr18	61122334	100	NNNNNNNNNNNNNNNNNNNNNNNNNNNNNNNNNNNNNNNNNNNNNNNNNNNNNNNNNNNNNNNNNNNNNNNNNNNNNNNNNNNNNNNNNNNNNNNNNNNN
chr18	62982374	25	NNNNNNNNNNNNNNNNNNNNNNNNN
chr18	63022349	25	NNNNNNNNNNNNNNNNNNNNNNNNN
chr18	63118826	25	NNNNNNNNNNNNNNNNNNNNNNNNN
chr18	63157784	25	NNNNNNNNNNNNNNNNNNNNNNNNN
chr18	63643071	25	NNNNNNNNNNNNNNNNNNNNNNNNN
chr19	43265600	25	NNNNNNNNNNNNNNNNNNNNNNNNN
chr19	43294012	25	NNNNNNNNNNNNNNNNNNNNNNNNN
chr19	48804432	100	NNNNNNNNNNNNNNNNNNNNNNNNNNNNNNNNNNNNNNNNNNNNNNNNNNNNNNNNNNNNNNNNNNNNNNNNNNNNNNNNNNNNNNNNNNNNNNNNNNNN
chr19	57766488	25	NNNNNNNNNNNNNNNNNNNNNNNNN
chr2	7956263	25	NNNNNNNNNNNNNNNNNNNNNNNNN
chr2	16522538	100	NNNNNNNNNNNNNNNNNNNNNNNNNNNNNNNNNNNNNNNNNNNNNNNNNNNNNNNNNNNNNNNNNNNNNNNNNNNNNNNNNNNNNNNNNNNNNNNNNNNN
chr2	121360423	25	NNNNNNNNNNNNNNNNNNNNNNNNN
chr2	121576277	25	NNNNNNNNNNNNNNNNNNNNNNNNN
chr2	121607000	25	NNNNNNNNNNNNNNNNNNNNNNNNN
chr20	25274929	25	NNNNNNNNNNNNNNNNNNNNNNNNN
chr20	43360005	25	NNNNNNNNNNNNNNNNNNNNNNNNN
chr20	51218615	100	NNNNNNNNNNNNNNNNNNNNNNNNNNNNNNNNNNNNNNNNNNNNNNNNNNNNNNNNNNNNNNNNNNNNNNNNNNNNNNNNNNNNNNNNNNNNNNNNNNNN
chr20	71881075	25	NNNNNNNNNNNNNNNNNNNNNNNNN
chr21	278089	25	NNNNNNNNNNNNNNNNNNNNNNNNN
chr21	411439	25	NNNNNNNNNNNNNNNNNNNNNNNNN
chr21	625076	252	NNNNNNNNNNNNNNNNNNNNNNNNNNNNNNNNNNNNNNNNNNNNNNNNNNNNNNNNNNNNNNNNNNNNNNNNNNNNNNNNNNNNNNNNNNNNNNNNNNNNNNNNNNNNNNNNNNNNNNNNNNNNNNNNNNNNNNNNNNNNNNNNNNNNNNNNNNNNNNNNNNNNNNNNNNNNNNNNNNNNNNNNNNNNNNNNNNNNNNNNNNNNNNNNNNNNNNNNNNNNNNNNNNNNNNNNNNNNNNNNNNNNNNNNNNNN
chr21	33047686	25	NNNNNNNNNNNNNNNNNNNNNNNNN
chr21	58943827	25	NNNNNNNNNNNNNNNNNNNNNNNNN
chr21	59292719	25	NNNNNNNNNNNNNNNNNNNNNNNNN
chr21	59468456	25	NNNNNNNNNNNNNNNNNNNNNNNNN
chr21	69840002	25	NNNNNNNNNNNNNNNNNNNNNNNNN
chr23	16595175	100	NNNNNNNNNNNNNNNNNNNNNNNNNNNNNNNNNNNNNNNNNNNNNNNNNNNNNNNNNNNNNNNNNNNNNNNNNNNNNNNNNNNNNNNNNNNNNNNNNNNN
chr23	21520178	25	NNNNNNNNNNNNNNNNNNNNNNNNN
chr23	21772250	25	NNNNNNNNNNNNNNNNNNNNNNNNN
chr23	21791602	25	NNNNNNNNNNNNNNNNNNNNNNNNN
chr23	25926268	25	NNNNNNNNNNNNNNNNNNNNNNNNN
chr23	26813108	25	NNNNNNNNNNNNNNNNNNNNNNNNN
chr23	31277400	25	NNNNNNNNNNNNNNNNNNNNNNNNN
chr24	62161801	252	NNNNNNNNNNNNNNNNNNNNNNNNNNNNNNNNNNNNNNNNNNNNNNNNNNNNNNNNNNNNNNNNNNNNNNNNNNNNNNNNNNNNNNNNNNNNNNNNNNNNNNNNNNNNNNNNNNNNNNNNNNNNNNNNNNNNNNNNNNNNNNNNNNNNNNNNNNNNNNNNNNNNNNNNNNNNNNNNNNNNNNNNNNNNNNNNNNNNNNNNNNNNNNNNNNNNNNNNNNNNNNNNNNNNNNNNNNNNNNNNNNNNNNNNNNNN
chr25	22855620	252	NNNNNNNNNNNNNNNNNNNNNNNNNNNNNNNNNNNNNNNNNNNNNNNNNNNNNNNNNNNNNNNNNNNNNNNNNNNNNNNNNNNNNNNNNNNNNNNNNNNNNNNNNNNNNNNNNNNNNNNNNNNNNNNNNNNNNNNNNNNNNNNNNNNNNNNNNNNNNNNNNNNNNNNNNNNNNNNNNNNNNNNNNNNNNNNNNNNNNNNNNNNNNNNNNNNNNNNNNNNNNNNNNNNNNNNNNNNNNNNNNNNNNNNNNNNN
chr26	3236	65	NNNNNNNNNNNNNNNNNNNNNNNNNNNNNNNNNNNNNNNNNNNNNNNNNNNNNNNNNNNNNNNNN
chr26	15001622	25	NNNNNNNNNNNNNNNNNNNNNNNNN
chr26	15151639	100	NNNNNNNNNNNNNNNNNNNNNNNNNNNNNNNNNNNNNNNNNNNNNNNNNNNNNNNNNNNNNNNNNNNNNNNNNNNNNNNNNNNNNNNNNNNNNNNNNNNN
chr26	15157104	25	NNNNNNNNNNNNNNNNNNNNNNNNN
chr26	15218816	25	NNNNNNNNNNNNNNNNNNNNNNNNN
chr26	23131398	25	NNNNNNNNNNNNNNNNNNNNNNNNN
chr26	25250481	25	NNNNNNNNNNNNNNNNNNNNNNNNN
chr26	25289916	25	NNNNNNNNNNNNNNNNNNNNNNNNN
chr26	25480965	25	NNNNNNNNNNNNNNNNNNNNNNNNN
chr26	25834321	25	NNNNNNNNNNNNNNNNNNNNNNNNN
chr26	26377452	25	NNNNNNNNNNNNNNNNNNNNNNNNN
chr26	50117034	25	NNNNNNNNNNNNNNNNNNNNNNNNN
chr26	50216416	25	NNNNNNNNNNNNNNNNNNNNNNNNN
chr26	50544596	60	NNNNNNNNNNNNNNNNNNNNNNNNNNNNNNNNNNNNNNNNNNNNNNNNNNNNNNNNNNNN
chr26	50610701	25	NNNNNNNNNNNNNNNNNNNNNNNNN
chr26	51100746	25	NNNNNNNNNNNNNNNNNNNNNNNNN
chr26	51118301	25	NNNNNNNNNNNNNNNNNNNNNNNNN
chr26	51147440	25	NNNNNNNNNNNNNNNNNNNNNNNNN
chr26	51235187	25	NNNNNNNNNNNNNNNNNNNNNNNNN
chr26	51681831	25	NNNNNNNNNNNNNNNNNNNNNNNNN
chr26	51765530	25	NNNNNNNNNNNNNNNNNNNNNNNNN
chr26	51796683	25	NNNNNNNNNNNNNNNNNNNNNNNNN
chr27	6455438	25	NNNNNNNNNNNNNNNNNNNNNNNNN
chr27	6700409	100	NNNNNNNNNNNNNNNNNNNNNNNNNNNNNNNNNNNNNNNNNNNNNNNNNNNNNNNNNNNNNNNNNNNNNNNNNNNNNNNNNNNNNNNNNNNNNNNNNNNN
chr27	6720552	252	NNNNNNNNNNNNNNNNNNNNNNNNNNNNNNNNNNNNNNNNNNNNNNNNNNNNNNNNNNNNNNNNNNNNNNNNNNNNNNNNNNNNNNNNNNNNNNNNNNNNNNNNNNNNNNNNNNNNNNNNNNNNNNNNNNNNNNNNNNNNNNNNNNNNNNNNNNNNNNNNNNNNNNNNNNNNNNNNNNNNNNNNNNNNNNNNNNNNNNNNNNNNNNNNNNNNNNNNNNNNNNNNNNNNNNNNNNNNNNNNNNNNNNNNNNNN
chr27	33804709	25	NNNNNNNNNNNNNNNNNNNNNNNNN
chr28	2847211	25	NNNNNNNNNNNNNNNNNNNNNNNNN
chr28	45877201	252	NNNNNNNNNNNNNNNNNNNNNNNNNNNNNNNNNNNNNNNNNNNNNNNNNNNNNNNNNNNNNNNNNNNNNNNNNNNNNNNNNNNNNNNNNNNNNNNNNNNNNNNNNNNNNNNNNNNNNNNNNNNNNNNNNNNNNNNNNNNNNNNNNNNNNNNNNNNNNNNNNNNNNNNNNNNNNNNNNNNNNNNNNNNNNNNNNNNNNNNNNNNNNNNNNNNNNNNNNNNNNNNNNNNNNNNNNNNNNNNNNNNNNNNNNNNN
chr29	1886719	25	NNNNNNNNNNNNNNNNNNNNNNNNN
chr29	5510711	25	NNNNNNNNNNNNNNNNNNNNNNNNN
chr29	5531041	44	NNNNNNNNNNNNNNNNNNNNNNNNNNNNNNNNNNNNNNNNNNNN
chr29	27373693	25	NNNNNNNNNNNNNNNNNNNNNNNNN
chr3	12117386	25	NNNNNNNNNNNNNNNNNNNNNNNNN
chr3	17396303	25	NNNNNNNNNNNNNNNNNNNNNNNNN
chr3	17418009	100	NNNNNNNNNNNNNNNNNNNNNNNNNNNNNNNNNNNNNNNNNNNNNNNNNNNNNNNNNNNNNNNNNNNNNNNNNNNNNNNNNNNNNNNNNNNNNNNNNNNN
chr3	17427526	25	NNNNNNNNNNNNNNNNNNNNNNNNN
chr3	18442416	25	NNNNNNNNNNNNNNNNNNNNNNNNN
chr3	20982066	100	NNNNNNNNNNNNNNNNNNNNNNNNNNNNNNNNNNNNNNNNNNNNNNNNNNNNNNNNNNNNNNNNNNNNNNNNNNNNNNNNNNNNNNNNNNNNNNNNNNNN
chr3	46785673	100	NNNNNNNNNNNNNNNNNNNNNNNNNNNNNNNNNNNNNNNNNNNNNNNNNNNNNNNNNNNNNNNNNNNNNNNNNNNNNNNNNNNNNNNNNNNNNNNNNNNN
chr3	54342115	25	NNNNNNNNNNNNNNNNNNNNNNNNN
chr3	101016507	25	NNNNNNNNNNNNNNNNNNNNNNNNN
chr3	119358742	252	NNNNNNNNNNNNNNNNNNNNNNNNNNNNNNNNNNNNNNNNNNNNNNNNNNNNNNNNNNNNNNNNNNNNNNNNNNNNNNNNNNNNNNNNNNNNNNNNNNNNNNNNNNNNNNNNNNNNNNNNNNNNNNNNNNNNNNNNNNNNNNNNNNNNNNNNNNNNNNNNNNNNNNNNNNNNNNNNNNNNNNNNNNNNNNNNNNNNNNNNNNNNNNNNNNNNNNNNNNNNNNNNNNNNNNNNNNNNNNNNNNNNNNNNNNNN
chr3	119390246	252	NNNNNNNNNNNNNNNNNNNNNNNNNNNNNNNNNNNNNNNNNNNNNNNNNNNNNNNNNNNNNNNNNNNNNNNNNNNNNNNNNNNNNNNNNNNNNNNNNNNNNNNNNNNNNNNNNNNNNNNNNNNNNNNNNNNNNNNNNNNNNNNNNNNNNNNNNNNNNNNNNNNNNNNNNNNNNNNNNNNNNNNNNNNNNNNNNNNNNNNNNNNNNNNNNNNNNNNNNNNNNNNNNNNNNNNNNNNNNNNNNNNNNNNNNNNN
chr3	119500213	25	NNNNNNNNNNNNNNNNNNNNNNNNN
chr3	119607153	25	NNNNNNNNNNNNNNNNNNNNNNNNN
chr4	62538748	100	NNNNNNNNNNNNNNNNNNNNNNNNNNNNNNNNNNNNNNNNNNNNNNNNNNNNNNNNNNNNNNNNNNNNNNNNNNNNNNNNNNNNNNNNNNNNNNNNNNNN
chr4	70076907	100	NNNNNNNNNNNNNNNNNNNNNNNNNNNNNNNNNNNNNNNNNNNNNNNNNNNNNNNNNNNNNNNNNNNNNNNNNNNNNNNNNNNNNNNNNNNNNNNNNNNN
chr4	76773107	100	NNNNNNNNNNNNNNNNNNNNNNNNNNNNNNNNNNNNNNNNNNNNNNNNNNNNNNNNNNNNNNNNNNNNNNNNNNNNNNNNNNNNNNNNNNNNNNNNNNNN
chr4	105898662	100	NNNNNNNNNNNNNNNNNNNNNNNNNNNNNNNNNNNNNNNNNNNNNNNNNNNNNNNNNNNNNNNNNNNNNNNNNNNNNNNNNNNNNNNNNNNNNNNNNNNN
chr4	105927509	100	NNNNNNNNNNNNNNNNNNNNNNNNNNNNNNNNNNNNNNNNNNNNNNNNNNNNNNNNNNNNNNNNNNNNNNNNNNNNNNNNNNNNNNNNNNNNNNNNNNNN
chr4	119889372	100	NNNNNNNNNNNNNNNNNNNNNNNNNNNNNNNNNNNNNNNNNNNNNNNNNNNNNNNNNNNNNNNNNNNNNNNNNNNNNNNNNNNNNNNNNNNNNNNNNNNN
chr4	119905625	100	NNNNNNNNNNNNNNNNNNNNNNNNNNNNNNNNNNNNNNNNNNNNNNNNNNNNNNNNNNNNNNNNNNNNNNNNNNNNNNNNNNNNNNNNNNNNNNNNNNNN
chr4	119917701	252	NNNNNNNNNNNNNNNNNNNNNNNNNNNNNNNNNNNNNNNNNNNNNNNNNNNNNNNNNNNNNNNNNNNNNNNNNNNNNNNNNNNNNNNNNNNNNNNNNNNNNNNNNNNNNNNNNNNNNNNNNNNNNNNNNNNNNNNNNNNNNNNNNNNNNNNNNNNNNNNNNNNNNNNNNNNNNNNNNNNNNNNNNNNNNNNNNNNNNNNNNNNNNNNNNNNNNNNNNNNNNNNNNNNNNNNNNNNNNNNNNNNNNNNNNNNN
chr5	76927113	100	NNNNNNNNNNNNNNNNNNNNNNNNNNNNNNNNNNNNNNNNNNNNNNNNNNNNNNNNNNNNNNNNNNNNNNNNNNNNNNNNNNNNNNNNNNNNNNNNNNNN
chr5	79529967	25	NNNNNNNNNNNNNNNNNNNNNNNNN
chr5	85388193	100	NNNNNNNNNNNNNNNNNNNNNNNNNNNNNNNNNNNNNNNNNNNNNNNNNNNNNNNNNNNNNNNNNNNNNNNNNNNNNNNNNNNNNNNNNNNNNNNNNNNN
chr5	102636356	25	NNNNNNNNNNNNNNNNNNNNNNNNN
chr5	102957201	25	NNNNNNNNNNNNNNNNNNNNNNNNN
chr6	182112	25	NNNNNNNNNNNNNNNNNNNNNNNNN
chr6	1468969	25	NNNNNNNNNNNNNNNNNNNNNNNNN
chr6	5253234	25	NNNNNNNNNNNNNNNNNNNNNNNNN
chr6	5907407	25	NNNNNNNNNNNNNNNNNNNNNNNNN
chr6	9248770	100	NNNNNNNNNNNNNNNNNNNNNNNNNNNNNNNNNNNNNNNNNNNNNNNNNNNNNNNNNNNNNNNNNNNNNNNNNNNNNNNNNNNNNNNNNNNNNNNNNNNN
chr6	14180630	100	NNNNNNNNNNNNNNNNNNNNNNNNNNNNNNNNNNNNNNNNNNNNNNNNNNNNNNNNNNNNNNNNNNNNNNNNNNNNNNNNNNNNNNNNNNNNNNNNNNNN
chr6	35306300	25	NNNNNNNNNNNNNNNNNNNNNNNNN
chr6	101724737	25	NNNNNNNNNNNNNNNNNNNNNNNNN
chr6	112158724	25	NNNNNNNNNNNNNNNNNNNNNNNNN
chr6	112223195	25	NNNNNNNNNNNNNNNNNNNNNNNNN
chr6	115427117	25	NNNNNNNNNNNNNNNNNNNNNNNNN
chr7	8803937	100	NNNNNNNNNNNNNNNNNNNNNNNNNNNNNNNNNNNNNNNNNNNNNNNNNNNNNNNNNNNNNNNNNNNNNNNNNNNNNNNNNNNNNNNNNNNNNNNNNNNN
chr7	9906762	85	NNNNNNNNNNNNNNNNNNNNNNNNNNNNNNNNNNNNNNNNNNNNNNNNNNNNNNNNNNNNNNNNNNNNNNNNNNNNNNNNNNNNN
chr7	9995706	252	NNNNNNNNNNNNNNNNNNNNNNNNNNNNNNNNNNNNNNNNNNNNNNNNNNNNNNNNNNNNNNNNNNNNNNNNNNNNNNNNNNNNNNNNNNNNNNNNNNNNNNNNNNNNNNNNNNNNNNNNNNNNNNNNNNNNNNNNNNNNNNNNNNNNNNNNNNNNNNNNNNNNNNNNNNNNNNNNNNNNNNNNNNNNNNNNNNNNNNNNNNNNNNNNNNNNNNNNNNNNNNNNNNNNNNNNNNNNNNNNNNNNNNNNNNNN
chr7	10806756	25	NNNNNNNNNNNNNNNNNNNNNNNNN
chr7	10996661	25	NNNNNNNNNNNNNNNNNNNNNNNNN
chr7	18760070	100	NNNNNNNNNNNNNNNNNNNNNNNNNNNNNNNNNNNNNNNNNNNNNNNNNNNNNNNNNNNNNNNNNNNNNNNNNNNNNNNNNNNNNNNNNNNNNNNNNNNN
chr7	41328039	25	NNNNNNNNNNNNNNNNNNNNNNNNN
chr7	41405669	25	NNNNNNNNNNNNNNNNNNNNNNNNN
chr7	41723056	25	NNNNNNNNNNNNNNNNNNNNNNNNN
chr7	68550755	25	NNNNNNNNNNNNNNNNNNNNNNNNN
chr7	104275540	100	NNNNNNNNNNNNNNNNNNNNNNNNNNNNNNNNNNNNNNNNNNNNNNNNNNNNNNNNNNNNNNNNNNNNNNNNNNNNNNNNNNNNNNNNNNNNNNNNNNNN
chr8	35896	25	NNNNNNNNNNNNNNNNNNNNNNNNN
chr8	92721	100	NNNNNNNNNNNNNNNNNNNNNNNNNNNNNNNNNNNNNNNNNNNNNNNNNNNNNNNNNNNNNNNNNNNNNNNNNNNNNNNNNNNNNNNNNNNNNNNNNNNN
chr8	92822	25	NNNNNNNNNNNNNNNNNNNNNNNNN
chr8	4476667	25	NNNNNNNNNNNNNNNNNNNNNNNNN
chr8	7303547	252	NNNNNNNNNNNNNNNNNNNNNNNNNNNNNNNNNNNNNNNNNNNNNNNNNNNNNNNNNNNNNNNNNNNNNNNNNNNNNNNNNNNNNNNNNNNNNNNNNNNNNNNNNNNNNNNNNNNNNNNNNNNNNNNNNNNNNNNNNNNNNNNNNNNNNNNNNNNNNNNNNNNNNNNNNNNNNNNNNNNNNNNNNNNNNNNNNNNNNNNNNNNNNNNNNNNNNNNNNNNNNNNNNNNNNNNNNNNNNNNNNNNNNNNNNNNN
chr8	22578546	100	NNNNNNNNNNNNNNNNNNNNNNNNNNNNNNNNNNNNNNNNNNNNNNNNNNNNNNNNNNNNNNNNNNNNNNNNNNNNNNNNNNNNNNNNNNNNNNNNNNNN
chr8	22578647	100	NNNNNNNNNNNNNNNNNNNNNNNNNNNNNNNNNNNNNNNNNNNNNNNNNNNNNNNNNNNNNNNNNNNNNNNNNNNNNNNNNNNNNNNNNNNNNNNNNNNN
chr8	50858342	100	NNNNNNNNNNNNNNNNNNNNNNNNNNNNNNNNNNNNNNNNNNNNNNNNNNNNNNNNNNNNNNNNNNNNNNNNNNNNNNNNNNNNNNNNNNNNNNNNNNNN
chr8	55383836	100	NNNNNNNNNNNNNNNNNNNNNNNNNNNNNNNNNNNNNNNNNNNNNNNNNNNNNNNNNNNNNNNNNNNNNNNNNNNNNNNNNNNNNNNNNNNNNNNNNNNN
chr8	60139110	100	NNNNNNNNNNNNNNNNNNNNNNNNNNNNNNNNNNNNNNNNNNNNNNNNNNNNNNNNNNNNNNNNNNNNNNNNNNNNNNNNNNNNNNNNNNNNNNNNNNNN
chr8	60173145	100	NNNNNNNNNNNNNNNNNNNNNNNNNNNNNNNNNNNNNNNNNNNNNNNNNNNNNNNNNNNNNNNNNNNNNNNNNNNNNNNNNNNNNNNNNNNNNNNNNNNN
chr8	61291156	25	NNNNNNNNNNNNNNNNNNNNNNNNN
chr8	87694127	25	NNNNNNNNNNNNNNNNNNNNNNNNN
chr8	113078282	25	NNNNNNNNNNNNNNNNNNNNNNNNN
chr8	113138085	25	NNNNNNNNNNNNNNNNNNNNNNNNN
chr8	113193791	25	NNNNNNNNNNNNNNNNNNNNNNNNN
chr8	113261590	252	NNNNNNNNNNNNNNNNNNNNNNNNNNNNNNNNNNNNNNNNNNNNNNNNNNNNNNNNNNNNNNNNNNNNNNNNNNNNNNNNNNNNNNNNNNNNNNNNNNNNNNNNNNNNNNNNNNNNNNNNNNNNNNNNNNNNNNNNNNNNNNNNNNNNNNNNNNNNNNNNNNNNNNNNNNNNNNNNNNNNNNNNNNNNNNNNNNNNNNNNNNNNNNNNNNNNNNNNNNNNNNNNNNNNNNNNNNNNNNNNNNNNNNNNNNNN
chr8	113281103	252	NNNNNNNNNNNNNNNNNNNNNNNNNNNNNNNNNNNNNNNNNNNNNNNNNNNNNNNNNNNNNNNNNNNNNNNNNNNNNNNNNNNNNNNNNNNNNNNNNNNNNNNNNNNNNNNNNNNNNNNNNNNNNNNNNNNNNNNNNNNNNNNNNNNNNNNNNNNNNNNNNNNNNNNNNNNNNNNNNNNNNNNNNNNNNNNNNNNNNNNNNNNNNNNNNNNNNNNNNNNNNNNNNNNNNNNNNNNNNNNNNNNNNNNNNNNN
chr9	12264736	25	NNNNNNNNNNNNNNNNNNNNNNNNN
chr9	15735936	25	NNNNNNNNNNNNNNNNNNNNNNNNN
chr9	78736125	25	NNNNNNNNNNNNNNNNNNNNNNNNN
chr9	82371051	25	NNNNNNNNNNNNNNNNNNNNNNNNN
chr9	87136873	100	NNNNNNNNNNNNNNNNNNNNNNNNNNNNNNNNNNNNNNNNNNNNNNNNNNNNNNNNNNNNNNNNNNNNNNNNNNNNNNNNNNNNNNNNNNNNNNNNNNNN
chr9	104145148	100	NNNNNNNNNNNNNNNNNNNNNNNNNNNNNNNNNNNNNNNNNNNNNNNNNNNNNNNNNNNNNNNNNNNNNNNNNNNNNNNNNNNNNNNNNNNNNNNNNNNN
chr9	104145402	25	NNNNNNNNNNNNNNNNNNNNNNNNN
chr9	104202209	25	NNNNNNNNNNNNNNNNNNNNNNNNN
chr9	104293576	25	NNNNNNNNNNNNNNNNNNNNNNNNN
chr9	104445582	25	NNNNNNNNNNNNNNNNNNNNNNNNN
chr9	104622966	25	NNNNNNNNNNNNNNNNNNNNNNNNN
chr9	104647534	25	NNNNNNNNNNNNNNNNNNNNNNNNN
chrUn_NW_020190428v1	224549	100	NNNNNNNNNNNNNNNNNNNNNNNNNNNNNNNNNNNNNNNNNNNNNNNNNNNNNNNNNNNNNNNNNNNNNNNNNNNNNNNNNNNNNNNNNNNNNNNNNNNN
chrUn_NW_020190428v1	369622	25	NNNNNNNNNNNNNNNNNNNNNNNNN
chrUn_NW_020190467v1	74693	100	NNNNNNNNNNNNNNNNNNNNNNNNNNNNNNNNNNNNNNNNNNNNNNNNNNNNNNNNNNNNNNNNNNNNNNNNNNNNNNNNNNNNNNNNNNNNNNNNNNNN
chrUn_NW_020190467v1	83331	100	NNNNNNNNNNNNNNNNNNNNNNNNNNNNNNNNNNNNNNNNNNNNNNNNNNNNNNNNNNNNNNNNNNNNNNNNNNNNNNNNNNNNNNNNNNNNNNNNNNNN
chrUn_NW_020190478v1	135870	25	NNNNNNNNNNNNNNNNNNNNNNNNN
chrUn_NW_020190496v1	23342	100	NNNNNNNNNNNNNNNNNNNNNNNNNNNNNNNNNNNNNNNNNNNNNNNNNNNNNNNNNNNNNNNNNNNNNNNNNNNNNNNNNNNNNNNNNNNNNNNNNNNN
chrUn_NW_020190496v1	145427	25	NNNNNNNNNNNNNNNNNNNNNNNNN
chrUn_NW_020190613v1	35833	25	NNNNNNNNNNNNNNNNNNNNNNNNN
chrUn_NW_020190613v1	82969	25	NNNNNNNNNNNNNNNNNNNNNNNNN
chrUn_NW_020190641v1	35418	25	NNNNNNNNNNNNNNNNNNNNNNNNN
chrUn_NW_020190675v1	41829	100	NNNNNNNNNNNNNNNNNNNNNNNNNNNNNNNNNNNNNNNNNNNNNNNNNNNNNNNNNNNNNNNNNNNNNNNNNNNNNNNNNNNNNNNNNNNNNNNNNNNN
chrUn_NW_020190675v1	148835	100	NNNNNNNNNNNNNNNNNNNNNNNNNNNNNNNNNNNNNNNNNNNNNNNNNNNNNNNNNNNNNNNNNNNNNNNNNNNNNNNNNNNNNNNNNNNNNNNNNNNN
chrUn_NW_020190675v1	188811	100	NNNNNNNNNNNNNNNNNNNNNNNNNNNNNNNNNNNNNNNNNNNNNNNNNNNNNNNNNNNNNNNNNNNNNNNNNNNNNNNNNNNNNNNNNNNNNNNNNNNN
chrUn_NW_020190741v1	25170	100	NNNNNNNNNNNNNNNNNNNNNNNNNNNNNNNNNNNNNNNNNNNNNNNNNNNNNNNNNNNNNNNNNNNNNNNNNNNNNNNNNNNNNNNNNNNNNNNNNNNN
chrUn_NW_020190741v1	33120	100	NNNNNNNNNNNNNNNNNNNNNNNNNNNNNNNNNNNNNNNNNNNNNNNNNNNNNNNNNNNNNNNNNNNNNNNNNNNNNNNNNNNNNNNNNNNNNNNNNNNN
chrUn_NW_020190741v1	80467	100	NNNNNNNNNNNNNNNNNNNNNNNNNNNNNNNNNNNNNNNNNNNNNNNNNNNNNNNNNNNNNNNNNNNNNNNNNNNNNNNNNNNNNNNNNNNNNNNNNNNN
chrUn_NW_020190741v1	93076	25	NNNNNNNNNNNNNNNNNNNNNNNNN
chrUn_NW_020190851v1	63837	100	NNNNNNNNNNNNNNNNNNNNNNNNNNNNNNNNNNNNNNNNNNNNNNNNNNNNNNNNNNNNNNNNNNNNNNNNNNNNNNNNNNNNNNNNNNNNNNNNNNNN
chrUn_NW_020190873v1	126228	25	NNNNNNNNNNNNNNNNNNNNNNNNN
chrUn_NW_020190873v1	212063	25	NNNNNNNNNNNNNNNNNNNNNNNNN
chrUn_NW_020190884v1	81796	100	NNNNNNNNNNNNNNNNNNNNNNNNNNNNNNNNNNNNNNNNNNNNNNNNNNNNNNNNNNNNNNNNNNNNNNNNNNNNNNNNNNNNNNNNNNNNNNNNNNNN
chrUn_NW_020190953v1	19493	36	NNNNNNNNNNNNNNNNNNNNNNNNNNNNNNNNNNNN
chrUn_NW_020190994v1	270148	66	NNNNNNNNNNNNNNNNNNNNNNNNNNNNNNNNNNNNNNNNNNNNNNNNNNNNNNNNNNNNNNNNNN
chrUn_NW_020190994v1	442964	25	NNNNNNNNNNNNNNNNNNNNNNNNN
chrUn_NW_020190994v1	1087736	100	NNNNNNNNNNNNNNNNNNNNNNNNNNNNNNNNNNNNNNNNNNNNNNNNNNNNNNNNNNNNNNNNNNNNNNNNNNNNNNNNNNNNNNNNNNNNNNNNNNNN
chrUn_NW_020191002v1	11530	25	NNNNNNNNNNNNNNNNNNNNNNNNN
chrUn_NW_020191050v1	13200	25	NNNNNNNNNNNNNNNNNNNNNNNNN
chrUn_NW_020191050v1	127511	25	NNNNNNNNNNNNNNNNNNNNNNNNN
chrUn_NW_020191148v1	62915	25	NNNNNNNNNNNNNNNNNNNNNNNNN
chrUn_NW_020191148v1	154258	100	NNNNNNNNNNNNNNNNNNNNNNNNNNNNNNNNNNNNNNNNNNNNNNNNNNNNNNNNNNNNNNNNNNNNNNNNNNNNNNNNNNNNNNNNNNNNNNNNNNNN
chrUn_NW_020191195v1	53573	100	NNNNNNNNNNNNNNNNNNNNNNNNNNNNNNNNNNNNNNNNNNNNNNNNNNNNNNNNNNNNNNNNNNNNNNNNNNNNNNNNNNNNNNNNNNNNNNNNNNNN
chrUn_NW_020191223v1	100867	25	NNNNNNNNNNNNNNNNNNNNNNNNN
chrUn_NW_020191238v1	25397	100	NNNNNNNNNNNNNNNNNNNNNNNNNNNNNNNNNNNNNNNNNNNNNNNNNNNNNNNNNNNNNNNNNNNNNNNNNNNNNNNNNNNNNNNNNNNNNNNNNNNN
chrUn_NW_020191261v1	137185	25	NNNNNNNNNNNNNNNNNNNNNNNNN
chrUn_NW_020191411v1	28336	100	NNNNNNNNNNNNNNNNNNNNNNNNNNNNNNNNNNNNNNNNNNNNNNNNNNNNNNNNNNNNNNNNNNNNNNNNNNNNNNNNNNNNNNNNNNNNNNNNNNNN
chrUn_NW_020191415v1	131505	25	NNNNNNNNNNNNNNNNNNNNNNNNN
chrUn_NW_020191436v1	22058	100	NNNNNNNNNNNNNNNNNNNNNNNNNNNNNNNNNNNNNNNNNNNNNNNNNNNNNNNNNNNNNNNNNNNNNNNNNNNNNNNNNNNNNNNNNNNNNNNNNNNN
chrUn_NW_020191629v1	122891	100	NNNNNNNNNNNNNNNNNNNNNNNNNNNNNNNNNNNNNNNNNNNNNNNNNNNNNNNNNNNNNNNNNNNNNNNNNNNNNNNNNNNNNNNNNNNNNNNNNNNN
chrUn_NW_020191629v1	145934	100	NNNNNNNNNNNNNNNNNNNNNNNNNNNNNNNNNNNNNNNNNNNNNNNNNNNNNNNNNNNNNNNNNNNNNNNNNNNNNNNNNNNNNNNNNNNNNNNNNNNN
chrUn_NW_020191713v1	79294	25	NNNNNNNNNNNNNNNNNNNNNNNNN
chrUn_NW_020191822v1	23940	25	NNNNNNNNNNNNNNNNNNNNNNNNN
chrUn_NW_020191822v1	42286	25	NNNNNNNNNNNNNNNNNNNNNNNNN
chrUn_NW_020191822v1	83041	100	NNNNNNNNNNNNNNNNNNNNNNNNNNNNNNNNNNNNNNNNNNNNNNNNNNNNNNNNNNNNNNNNNNNNNNNNNNNNNNNNNNNNNNNNNNNNNNNNNNNN
chrUn_NW_020192012v1	666482	25	NNNNNNNNNNNNNNNNNNNNNNNNN
chrUn_NW_020192051v1	64133	25	NNNNNNNNNNNNNNNNNNNNNNNNN
chrUn_NW_020192051v1	80600	100	NNNNNNNNNNNNNNNNNNNNNNNNNNNNNNNNNNNNNNNNNNNNNNNNNNNNNNNNNNNNNNNNNNNNNNNNNNNNNNNNNNNNNNNNNNNNNNNNNNNN
chrUn_NW_020192089v1	21688	100	NNNNNNNNNNNNNNNNNNNNNNNNNNNNNNNNNNNNNNNNNNNNNNNNNNNNNNNNNNNNNNNNNNNNNNNNNNNNNNNNNNNNNNNNNNNNNNNNNNNN
chrUn_NW_020192089v1	74026	25	NNNNNNNNNNNNNNNNNNNNNNNNN
chrUn_NW_020192125v1	139100	25	NNNNNNNNNNNNNNNNNNNNNNNNN
chrUn_NW_020192254v1	30975	100	NNNNNNNNNNNNNNNNNNNNNNNNNNNNNNNNNNNNNNNNNNNNNNNNNNNNNNNNNNNNNNNNNNNNNNNNNNNNNNNNNNNNNNNNNNNNNNNNNNNN
chrUn_NW_020192254v1	164336	100	NNNNNNNNNNNNNNNNNNNNNNNNNNNNNNNNNNNNNNNNNNNNNNNNNNNNNNNNNNNNNNNNNNNNNNNNNNNNNNNNNNNNNNNNNNNNNNNNNNNN
chrUn_NW_020192254v1	349109	100	NNNNNNNNNNNNNNNNNNNNNNNNNNNNNNNNNNNNNNNNNNNNNNNNNNNNNNNNNNNNNNNNNNNNNNNNNNNNNNNNNNNNNNNNNNNNNNNNNNNN
chrUn_NW_020192288v1	26410	25	NNNNNNNNNNNNNNNNNNNNNNNNN
chrUn_NW_020192288v1	116701	25	NNNNNNNNNNNNNNNNNNNNNNNNN
chrUn_NW_020192288v1	200933	25	NNNNNNNNNNNNNNNNNNNNNNNNN
chrUn_NW_020192288v1	243413	25	NNNNNNNNNNNNNNNNNNNNNNNNN
chrUn_NW_020192288v1	277840	100	NNNNNNNNNNNNNNNNNNNNNNNNNNNNNNNNNNNNNNNNNNNNNNNNNNNNNNNNNNNNNNNNNNNNNNNNNNNNNNNNNNNNNNNNNNNNNNNNNNNN
chrUn_NW_020192290v1	194917	25	NNNNNNNNNNNNNNNNNNNNNNNNN
chrUn_NW_020192290v1	228755	25	NNNNNNNNNNNNNNNNNNNNNNNNN
chrUn_NW_020192291v1	19907	100	NNNNNNNNNNNNNNNNNNNNNNNNNNNNNNNNNNNNNNNNNNNNNNNNNNNNNNNNNNNNNNNNNNNNNNNNNNNNNNNNNNNNNNNNNNNNNNNNNNNN
chrUn_NW_020192291v1	47645	100	NNNNNNNNNNNNNNNNNNNNNNNNNNNNNNNNNNNNNNNNNNNNNNNNNNNNNNNNNNNNNNNNNNNNNNNNNNNNNNNNNNNNNNNNNNNNNNNNNNNN
chrUn_NW_020192291v1	96985	25	NNNNNNNNNNNNNNNNNNNNNNNNN
chrUn_NW_020192291v1	137580	100	NNNNNNNNNNNNNNNNNNNNNNNNNNNNNNNNNNNNNNNNNNNNNNNNNNNNNNNNNNNNNNNNNNNNNNNNNNNNNNNNNNNNNNNNNNNNNNNNNNNN
chrUn_NW_020192291v1	227978	25	NNNNNNNNNNNNNNNNNNNNNNNNN
chrUn_NW_020192291v1	326730	100	NNNNNNNNNNNNNNNNNNNNNNNNNNNNNNNNNNNNNNNNNNNNNNNNNNNNNNNNNNNNNNNNNNNNNNNNNNNNNNNNNNNNNNNNNNNNNNNNNNNN
chrUn_NW_020192291v1	373148	100	NNNNNNNNNNNNNNNNNNNNNNNNNNNNNNNNNNNNNNNNNNNNNNNNNNNNNNNNNNNNNNNNNNNNNNNNNNNNNNNNNNNNNNNNNNNNNNNNNNNN
chrUn_NW_020192291v1	380694	100	NNNNNNNNNNNNNNNNNNNNNNNNNNNNNNNNNNNNNNNNNNNNNNNNNNNNNNNNNNNNNNNNNNNNNNNNNNNNNNNNNNNNNNNNNNNNNNNNNNNN
chrUn_NW_020192291v1	555620	100	NNNNNNNNNNNNNNNNNNNNNNNNNNNNNNNNNNNNNNNNNNNNNNNNNNNNNNNNNNNNNNNNNNNNNNNNNNNNNNNNNNNNNNNNNNNNNNNNNNNN
chrUn_NW_020192292v1	4109845	25	NNNNNNNNNNNNNNNNNNNNNNNNN
chrUn_NW_020192292v1	5011097	100	NNNNNNNNNNNNNNNNNNNNNNNNNNNNNNNNNNNNNNNNNNNNNNNNNNNNNNNNNNNNNNNNNNNNNNNNNNNNNNNNNNNNNNNNNNNNNNNNNNNN
chrUn_NW_020192294v1	623443	25	NNNNNNNNNNNNNNNNNNNNNNNNN
chrX	163339	100	NNNNNNNNNNNNNNNNNNNNNNNNNNNNNNNNNNNNNNNNNNNNNNNNNNNNNNNNNNNNNNNNNNNNNNNNNNNNNNNNNNNNNNNNNNNNNNNNNNNN
chrX	199072	25	NNNNNNNNNNNNNNNNNNNNNNNNN
chrX	4404455	252	NNNNNNNNNNNNNNNNNNNNNNNNNNNNNNNNNNNNNNNNNNNNNNNNNNNNNNNNNNNNNNNNNNNNNNNNNNNNNNNNNNNNNNNNNNNNNNNNNNNNNNNNNNNNNNNNNNNNNNNNNNNNNNNNNNNNNNNNNNNNNNNNNNNNNNNNNNNNNNNNNNNNNNNNNNNNNNNNNNNNNNNNNNNNNNNNNNNNNNNNNNNNNNNNNNNNNNNNNNNNNNNNNNNNNNNNNNNNNNNNNNNNNNNNNNNN
chrX	4508961	25	NNNNNNNNNNNNNNNNNNNNNNNNN
chrX	4544915	100	NNNNNNNNNNNNNNNNNNNNNNNNNNNNNNNNNNNNNNNNNNNNNNNNNNNNNNNNNNNNNNNNNNNNNNNNNNNNNNNNNNNNNNNNNNNNNNNNNNNN
chrX	5623485	252	NNNNNNNNNNNNNNNNNNNNNNNNNNNNNNNNNNNNNNNNNNNNNNNNNNNNNNNNNNNNNNNNNNNNNNNNNNNNNNNNNNNNNNNNNNNNNNNNNNNNNNNNNNNNNNNNNNNNNNNNNNNNNNNNNNNNNNNNNNNNNNNNNNNNNNNNNNNNNNNNNNNNNNNNNNNNNNNNNNNNNNNNNNNNNNNNNNNNNNNNNNNNNNNNNNNNNNNNNNNNNNNNNNNNNNNNNNNNNNNNNNNNNNNNNNNN
chrX	10851877	252	NNNNNNNNNNNNNNNNNNNNNNNNNNNNNNNNNNNNNNNNNNNNNNNNNNNNNNNNNNNNNNNNNNNNNNNNNNNNNNNNNNNNNNNNNNNNNNNNNNNNNNNNNNNNNNNNNNNNNNNNNNNNNNNNNNNNNNNNNNNNNNNNNNNNNNNNNNNNNNNNNNNNNNNNNNNNNNNNNNNNNNNNNNNNNNNNNNNNNNNNNNNNNNNNNNNNNNNNNNNNNNNNNNNNNNNNNNNNNNNNNNNNNNNNNNNN
chrX	12620772	100	NNNNNNNNNNNNNNNNNNNNNNNNNNNNNNNNNNNNNNNNNNNNNNNNNNNNNNNNNNNNNNNNNNNNNNNNNNNNNNNNNNNNNNNNNNNNNNNNNNNN
chrX	14459111	100	NNNNNNNNNNNNNNNNNNNNNNNNNNNNNNNNNNNNNNNNNNNNNNNNNNNNNNNNNNNNNNNNNNNNNNNNNNNNNNNNNNNNNNNNNNNNNNNNNNNN
chrX	17012562	252	NNNNNNNNNNNNNNNNNNNNNNNNNNNNNNNNNNNNNNNNNNNNNNNNNNNNNNNNNNNNNNNNNNNNNNNNNNNNNNNNNNNNNNNNNNNNNNNNNNNNNNNNNNNNNNNNNNNNNNNNNNNNNNNNNNNNNNNNNNNNNNNNNNNNNNNNNNNNNNNNNNNNNNNNNNNNNNNNNNNNNNNNNNNNNNNNNNNNNNNNNNNNNNNNNNNNNNNNNNNNNNNNNNNNNNNNNNNNNNNNNNNNNNNNNNNN
chrX	18723925	25	NNNNNNNNNNNNNNNNNNNNNNNNN
chrX	19025131	25	NNNNNNNNNNNNNNNNNNNNNNNNN
chrX	19072353	100	NNNNNNNNNNNNNNNNNNNNNNNNNNNNNNNNNNNNNNNNNNNNNNNNNNNNNNNNNNNNNNNNNNNNNNNNNNNNNNNNNNNNNNNNNNNNNNNNNNNN
chrX	19101404	100	NNNNNNNNNNNNNNNNNNNNNNNNNNNNNNNNNNNNNNNNNNNNNNNNNNNNNNNNNNNNNNNNNNNNNNNNNNNNNNNNNNNNNNNNNNNNNNNNNNNN
chrX	19312114	100	NNNNNNNNNNNNNNNNNNNNNNNNNNNNNNNNNNNNNNNNNNNNNNNNNNNNNNNNNNNNNNNNNNNNNNNNNNNNNNNNNNNNNNNNNNNNNNNNNNNN
chrX	23506437	100	NNNNNNNNNNNNNNNNNNNNNNNNNNNNNNNNNNNNNNNNNNNNNNNNNNNNNNNNNNNNNNNNNNNNNNNNNNNNNNNNNNNNNNNNNNNNNNNNNNNN
chrX	23612283	25	NNNNNNNNNNNNNNNNNNNNNNNNN
chrX	24408014	25	NNNNNNNNNNNNNNNNNNNNNNNNN
chrX	27239445	100	NNNNNNNNNNNNNNNNNNNNNNNNNNNNNNNNNNNNNNNNNNNNNNNNNNNNNNNNNNNNNNNNNNNNNNNNNNNNNNNNNNNNNNNNNNNNNNNNNNNN
chrX	28499820	100	NNNNNNNNNNNNNNNNNNNNNNNNNNNNNNNNNNNNNNNNNNNNNNNNNNNNNNNNNNNNNNNNNNNNNNNNNNNNNNNNNNNNNNNNNNNNNNNNNNNN
chrX	32240725	25	NNNNNNNNNNNNNNNNNNNNNNNNN
chrX	36564402	100	NNNNNNNNNNNNNNNNNNNNNNNNNNNNNNNNNNNNNNNNNNNNNNNNNNNNNNNNNNNNNNNNNNNNNNNNNNNNNNNNNNNNNNNNNNNNNNNNNNNN
chrX	38339888	252	NNNNNNNNNNNNNNNNNNNNNNNNNNNNNNNNNNNNNNNNNNNNNNNNNNNNNNNNNNNNNNNNNNNNNNNNNNNNNNNNNNNNNNNNNNNNNNNNNNNNNNNNNNNNNNNNNNNNNNNNNNNNNNNNNNNNNNNNNNNNNNNNNNNNNNNNNNNNNNNNNNNNNNNNNNNNNNNNNNNNNNNNNNNNNNNNNNNNNNNNNNNNNNNNNNNNNNNNNNNNNNNNNNNNNNNNNNNNNNNNNNNNNNNNNNNN
chrX	50096191	252	NNNNNNNNNNNNNNNNNNNNNNNNNNNNNNNNNNNNNNNNNNNNNNNNNNNNNNNNNNNNNNNNNNNNNNNNNNNNNNNNNNNNNNNNNNNNNNNNNNNNNNNNNNNNNNNNNNNNNNNNNNNNNNNNNNNNNNNNNNNNNNNNNNNNNNNNNNNNNNNNNNNNNNNNNNNNNNNNNNNNNNNNNNNNNNNNNNNNNNNNNNNNNNNNNNNNNNNNNNNNNNNNNNNNNNNNNNNNNNNNNNNNNNNNNNNN
chrX	51641549	25	NNNNNNNNNNNNNNNNNNNNNNNNN
chrX	51679782	25	NNNNNNNNNNNNNNNNNNNNNNNNN
chrX	51871433	25	NNNNNNNNNNNNNNNNNNNNNNNNN
chrX	52711136	25	NNNNNNNNNNNNNNNNNNNNNNNNN
chrX	52764927	252	NNNNNNNNNNNNNNNNNNNNNNNNNNNNNNNNNNNNNNNNNNNNNNNNNNNNNNNNNNNNNNNNNNNNNNNNNNNNNNNNNNNNNNNNNNNNNNNNNNNNNNNNNNNNNNNNNNNNNNNNNNNNNNNNNNNNNNNNNNNNNNNNNNNNNNNNNNNNNNNNNNNNNNNNNNNNNNNNNNNNNNNNNNNNNNNNNNNNNNNNNNNNNNNNNNNNNNNNNNNNNNNNNNNNNNNNNNNNNNNNNNNNNNNNNNNN
chrX	54748144	100	NNNNNNNNNNNNNNNNNNNNNNNNNNNNNNNNNNNNNNNNNNNNNNNNNNNNNNNNNNNNNNNNNNNNNNNNNNNNNNNNNNNNNNNNNNNNNNNNNNNN
chrX	59187829	252	NNNNNNNNNNNNNNNNNNNNNNNNNNNNNNNNNNNNNNNNNNNNNNNNNNNNNNNNNNNNNNNNNNNNNNNNNNNNNNNNNNNNNNNNNNNNNNNNNNNNNNNNNNNNNNNNNNNNNNNNNNNNNNNNNNNNNNNNNNNNNNNNNNNNNNNNNNNNNNNNNNNNNNNNNNNNNNNNNNNNNNNNNNNNNNNNNNNNNNNNNNNNNNNNNNNNNNNNNNNNNNNNNNNNNNNNNNNNNNNNNNNNNNNNNNNN
chrX	62472252	23	NNNNNNNNNNNNNNNNNNNNNNN
chrX	68439665	252	NNNNNNNNNNNNNNNNNNNNNNNNNNNNNNNNNNNNNNNNNNNNNNNNNNNNNNNNNNNNNNNNNNNNNNNNNNNNNNNNNNNNNNNNNNNNNNNNNNNNNNNNNNNNNNNNNNNNNNNNNNNNNNNNNNNNNNNNNNNNNNNNNNNNNNNNNNNNNNNNNNNNNNNNNNNNNNNNNNNNNNNNNNNNNNNNNNNNNNNNNNNNNNNNNNNNNNNNNNNNNNNNNNNNNNNNNNNNNNNNNNNNNNNNNNNN
chrX	73890556	25	NNNNNNNNNNNNNNNNNNNNNNNNN
chrX	78932482	100	NNNNNNNNNNNNNNNNNNNNNNNNNNNNNNNNNNNNNNNNNNNNNNNNNNNNNNNNNNNNNNNNNNNNNNNNNNNNNNNNNNNNNNNNNNNNNNNNNNNN
chrX	78992583	252	NNNNNNNNNNNNNNNNNNNNNNNNNNNNNNNNNNNNNNNNNNNNNNNNNNNNNNNNNNNNNNNNNNNNNNNNNNNNNNNNNNNNNNNNNNNNNNNNNNNNNNNNNNNNNNNNNNNNNNNNNNNNNNNNNNNNNNNNNNNNNNNNNNNNNNNNNNNNNNNNNNNNNNNNNNNNNNNNNNNNNNNNNNNNNNNNNNNNNNNNNNNNNNNNNNNNNNNNNNNNNNNNNNNNNNNNNNNNNNNNNNNNNNNNNNNN
chrX	84760126	25	NNNNNNNNNNNNNNNNNNNNNNNNN
chrX	84784544	25	NNNNNNNNNNNNNNNNNNNNNNNNN
chrX	86229926	100	NNNNNNNNNNNNNNNNNNNNNNNNNNNNNNNNNNNNNNNNNNNNNNNNNNNNNNNNNNNNNNNNNNNNNNNNNNNNNNNNNNNNNNNNNNNNNNNNNNNN
chrX	90048436	100	NNNNNNNNNNNNNNNNNNNNNNNNNNNNNNNNNNNNNNNNNNNNNNNNNNNNNNNNNNNNNNNNNNNNNNNNNNNNNNNNNNNNNNNNNNNNNNNNNNNN
chrX	90078919	100	NNNNNNNNNNNNNNNNNNNNNNNNNNNNNNNNNNNNNNNNNNNNNNNNNNNNNNNNNNNNNNNNNNNNNNNNNNNNNNNNNNNNNNNNNNNNNNNNNNNN
chrX	90180404	25	NNNNNNNNNNNNNNNNNNNNNNNNN
chrX	90208100	100	NNNNNNNNNNNNNNNNNNNNNNNNNNNNNNNNNNNNNNNNNNNNNNNNNNNNNNNNNNNNNNNNNNNNNNNNNNNNNNNNNNNNNNNNNNNNNNNNNNNN
chrX	90227327	252	NNNNNNNNNNNNNNNNNNNNNNNNNNNNNNNNNNNNNNNNNNNNNNNNNNNNNNNNNNNNNNNNNNNNNNNNNNNNNNNNNNNNNNNNNNNNNNNNNNNNNNNNNNNNNNNNNNNNNNNNNNNNNNNNNNNNNNNNNNNNNNNNNNNNNNNNNNNNNNNNNNNNNNNNNNNNNNNNNNNNNNNNNNNNNNNNNNNNNNNNNNNNNNNNNNNNNNNNNNNNNNNNNNNNNNNNNNNNNNNNNNNNNNNNNNNN
chrX	92762076	25	NNNNNNNNNNNNNNNNNNNNNNNNN
chrX	94502354	25	NNNNNNNNNNNNNNNNNNNNNNNNN
chrX	97697016	25	NNNNNNNNNNNNNNNNNNNNNNNNN
chrX	112463049	100	NNNNNNNNNNNNNNNNNNNNNNNNNNNNNNNNNNNNNNNNNNNNNNNNNNNNNNNNNNNNNNNNNNNNNNNNNNNNNNNNNNNNNNNNNNNNNNNNNNNN
chrX	113352816	252	NNNNNNNNNNNNNNNNNNNNNNNNNNNNNNNNNNNNNNNNNNNNNNNNNNNNNNNNNNNNNNNNNNNNNNNNNNNNNNNNNNNNNNNNNNNNNNNNNNNNNNNNNNNNNNNNNNNNNNNNNNNNNNNNNNNNNNNNNNNNNNNNNNNNNNNNNNNNNNNNNNNNNNNNNNNNNNNNNNNNNNNNNNNNNNNNNNNNNNNNNNNNNNNNNNNNNNNNNNNNNNNNNNNNNNNNNNNNNNNNNNNNNNNNNNNN
chrX	113624150	252	NNNNNNNNNNNNNNNNNNNNNNNNNNNNNNNNNNNNNNNNNNNNNNNNNNNNNNNNNNNNNNNNNNNNNNNNNNNNNNNNNNNNNNNNNNNNNNNNNNNNNNNNNNNNNNNNNNNNNNNNNNNNNNNNNNNNNNNNNNNNNNNNNNNNNNNNNNNNNNNNNNNNNNNNNNNNNNNNNNNNNNNNNNNNNNNNNNNNNNNNNNNNNNNNNNNNNNNNNNNNNNNNNNNNNNNNNNNNNNNNNNNNNNNNNNNN
chrX	117194242	252	NNNNNNNNNNNNNNNNNNNNNNNNNNNNNNNNNNNNNNNNNNNNNNNNNNNNNNNNNNNNNNNNNNNNNNNNNNNNNNNNNNNNNNNNNNNNNNNNNNNNNNNNNNNNNNNNNNNNNNNNNNNNNNNNNNNNNNNNNNNNNNNNNNNNNNNNNNNNNNNNNNNNNNNNNNNNNNNNNNNNNNNNNNNNNNNNNNNNNNNNNNNNNNNNNNNNNNNNNNNNNNNNNNNNNNNNNNNNNNNNNNNNNNNNNNNN
chrX	121894322	100	NNNNNNNNNNNNNNNNNNNNNNNNNNNNNNNNNNNNNNNNNNNNNNNNNNNNNNNNNNNNNNNNNNNNNNNNNNNNNNNNNNNNNNNNNNNNNNNNNNNN
chrX	123822080	252	NNNNNNNNNNNNNNNNNNNNNNNNNNNNNNNNNNNNNNNNNNNNNNNNNNNNNNNNNNNNNNNNNNNNNNNNNNNNNNNNNNNNNNNNNNNNNNNNNNNNNNNNNNNNNNNNNNNNNNNNNNNNNNNNNNNNNNNNNNNNNNNNNNNNNNNNNNNNNNNNNNNNNNNNNNNNNNNNNNNNNNNNNNNNNNNNNNNNNNNNNNNNNNNNNNNNNNNNNNNNNNNNNNNNNNNNNNNNNNNNNNNNNNNNNNNN
chrX	124101120	25	NNNNNNNNNNNNNNNNNNNNNNNNN
chrX	132142053	25	NNNNNNNNNNNNNNNNNNNNNNNNN
Figure 2d - AUS-UCD IGK gene loci
IMGT gene name	IMGT gene order	IMGT gene orientation	IMGT allele name and Functionality	IMGT/LIGM-DB accession number	IMGT labels	IMGT label positions	NCBI gene ID	NCBI gene ID	ARS-UCD1.2	chr label positions
IGKV1-25	2	direct	IGKV1-25*01 P	IMGT000047	L-V-GENE-UNIT	10003..10497	-	-	NC_037338.1	47111704..47112198
IGKV3-24	3	direct	IGKV3-24*01 P	IMGT000047	L-V-GENE-UNIT	14142..15189	-	-	NC_037338.1	47115843..47116890
IGKV2-23	4	direct	IGKV2-23*01 P	IMGT000047	L-V-GENE-UNIT	35388..36161	-	-	NC_037338.1	47137089..47137862
IGKV2-22	5	direct	IGKV2-22*01 P	IMGT000047	L-V-GENE-UNIT	54376..55185	-	-	NC_037338.1	47156077..47156886
IGKV1-21	6	direct	IGKV1-21*01 P	IMGT000047	L-V-GENE-UNIT	60272..60769	-	-	NC_037338.1	47161973..47162470
IGKV(II)-20	7	direct	IGKV(II)-20*01 P	IMGT000047	V-REGION	66823..67116	-	-	NC_037338.1	47168524..47168817
IGKV2-19	8	direct	IGKV2-19*01 P	IMGT000047	L-V-GENE-UNIT	68843..69620	-	-	NC_037338.1	47170544..47171321
IGKV2-18	9	direct	IGKV2-18*01 F	IMGT000047	L-V-GENE-UNIT	80126..80926	-	-	NC_037338.1	47181827..47182627
IGKV(II)-17	10	direct	IGKV(II)-17*01 P	IMGT000047	V-REGION	84529..84812	-	-	NC_037338.1	47186230..47186513
IGKV2-16	11	direct	IGKV2-16*01 P	IMGT000047	L-V-GENE-UNIT	87201..87978	-	-	NC_037338.1	47188902..47189679
IGKV2-15	12	direct	IGKV2-15*01 F	IMGT000047	L-V-GENE-UNIT	98436..99227	-	-	NC_037338.1	47200137..47200928
IGKV(II)-14	13	direct	IGKV(II)-14*01 P	IMGT000047	V-REGION	102516..102801	-	-	NC_037338.1	47204217..47204502
IGKV2-13	14	direct	IGKV2-13*01 P	IMGT000047	L-V-GENE-UNIT	105149..105926	-	-	NC_037338.1	47206850..47207627
IGKV2-12	15	direct	IGKV2-12*01 ORF	IMGT000047	L-V-GENE-UNIT	116526..117330	-	-	NC_037338.1	47218227..47219031
IGKV(II)-11	16	direct	IGKV(II)-11*01 P	IMGT000047	V-REGION	121793..122077	-	-	NC_037338.1	47223494..47223778
IGKV2-10	17	direct	IGKV2-10*01 P	IMGT000047	L-V-GENE-UNIT	124447..125222	-	-	NC_037338.1	47226148..47226923
IGKV2-9	18	direct	IGKV2-9*01 F	IMGT000047	L-V-GENE-UNIT	131810..132613	-	-	NC_037338.1	47233511..47234314
IGKV(II)-8	19	direct	IGKV(II)-8*01 P	IMGT000047	V-REGION	135557..135841	-	-	NC_037338.1	47237258..47237542
IGKV2-7	20	direct	IGKV2-7*01 P	IMGT000047	L-V-GENE-UNIT	138222..139005	-	-	NC_037338.1	47239923..47240706
IGKV2-6	21	direct	IGKV2-6*01 F	IMGT000047	L-V-GENE-UNIT	149013..149803	-	-	NC_037338.1	47250714..47251504
IGKV1-5	22	direct	IGKV1-5*01 P	IMGT000047	L-V-GENE-UNIT	153561..154052	-	-	NC_037338.1	47255262..47255753
IGKV1-4	23	direct	IGKV1-4*01 F	IMGT000047	L-V-GENE-UNIT	164709..165209	-	-	NC_037338.1	47266410..47266910
IGKV8-3	24	direct	IGKV8-3*01 F	IMGT000047	L-V-GENE-UNIT	180766..181340	-	-	NC_037338.1	47282467..47283041
IGKV(II)-2	25	opposite	IGKV(II)-2*01 P	IMGT000047	V-REGION	complement(<186716..186853)	-	-	NC_037338.1	complement(47288417..47288554)
IGKV1-1	26	direct	IGKV1-1*01 ORF	IMGT000047	L-V-GENE-UNIT	189620..190119	-	-	NC_037338.1	47291321..47291820
IGKJ1	27	direct	IGKJ1*01 ORF	IMGT000047	J-GENE-UNIT	198680..198760	-	-	NC_037338.1	47300381..47300461
IGKJ2	28	direct	IGKJ2*01 F	IMGT000047	J-GENE-UNIT	199044..199121	-	-	NC_037338.1	47300745..47300822
IGKJ3	29	direct	IGKJ3*01 ORF	IMGT000047	J-GENE-UNIT	199351..199426	-	-	NC_037338.1	47301052..47301127
IGKJ4	30	direct	IGKJ4*01 ORF	IMGT000047	J-GENE-UNIT	199695..199771	-	-	NC_037338.1	47301396..47301472
IGKJ5	31	direct	IGKJ5*01 ORF	IMGT000047	J-GENE-UNIT	200012..200084	-	-	NC_037338.1	47301713..47301785
IGKC	32	direct	IGKC*01 F	IMGT000047	C-GENE-UNIT	203584..203909	-	-	NC_037338.1	47305285..47305610
Figure 2d - NCBA_BosT1.0 IGK gene loci
gene	flag	template	start	mapq	cigar	RS_signal	annotation	length	functionality
IGKV1-25*01_P_V-REGION_283nt	0	IGK_chr11_47.1_47.5Mb	111593	255	283M	T	IGKV1-28	283	P
IGKV3-24*01_P_V-REGION_286nt	0	IGK_chr11_47.1_47.5Mb	116282	255	286M	T	IGKV3-27	286	P
IGKV2-23*01_P_V-REGION_302nt	0	IGK_chr11_47.1_47.5Mb	137230	255	302M	T	IGKV2-26	302	P
IGKV2-22*01_P_V-REGION_302nt	0	IGK_chr11_47.1_47.5Mb	160516	255	302M	T	IGKV2-25	302	P
IGKV1-21*01_P_V-REGION_285nt	0	IGK_chr11_47.1_47.5Mb	166116	255	285M	T	IGKV1-24	285	P
IGKV(II)-20*01_P_V-REGION_294nt	0	IGK_chr11_47.1_47.5Mb	170270	255	294M	F	IGKV(II)-23	294	P
IGKV2-19*01_P_V-REGION_301nt	0	IGK_chr11_47.1_47.5Mb	172739	36	301M	T	IGKV2-22	301	P
IGKV2-18*01_F_V-REGION_299nt	0	IGK_chr11_47.1_47.5Mb	184052	21	299M	T	IGKV2-21	299	F
IGKV(II)-17*01_P_V-REGION_284nt	0	IGK_chr11_47.1_47.5Mb	187980	36	284M	F	IGKV(II)-20	284	P
IGKV2-13*01_P_V-REGION_303nt	256	IGK_chr11_47.1_47.5Mb	191095	255	303M	T	IGKV2-19	303	P
IGKV2-12*01_ORF_V-REGION_302nt	256	IGK_chr11_47.1_47.5Mb	202345	255	302M	T	IGKV2-18	302	F
IGKV(II)-11*01_P_V-REGION_285nt	256	IGK_chr11_47.1_47.5Mb	205973	255	285M	F	IGKV(II)-17	285	P
IGKV2-13*01_P_V-REGION_303nt	0	IGK_chr11_47.1_47.5Mb	209051	30	303M	T	IGKV2-16	303	P
IGKV2-12*01_ORF_V-REGION_302nt	256	IGK_chr11_47.1_47.5Mb	220428	255	302M	T	IGKV2-15	302	F
IGKV(II)-11*01_P_V-REGION_285nt	256	IGK_chr11_47.1_47.5Mb	224392	255	21M1D185M1D79M	F	IGKV(II)-14	285	P
IGKV2-13*01_P_V-REGION_303nt	256	IGK_chr11_47.1_47.5Mb	227499	255	303M	T	IGKV2-13	303	P
IGKV2-12*01_ORF_V-REGION_302nt	0	IGK_chr11_47.1_47.5Mb	238900	25	302M	T	IGKV2-12	302	F
IGKV(II)-11*01_P_V-REGION_285nt	0	IGK_chr11_47.1_47.5Mb	243694	36	285M	F	IGKV(II)-11	285	P
IGKV2-10*01_P_V-REGION_302nt	0	IGK_chr11_47.1_47.5Mb	246794	21	302M	T	IGKV2-10	302	P
IGKV2-12*01_ORF_V-REGION_302nt	256	IGK_chr11_47.1_47.5Mb	254180	255	302M	T	IGKV2-9	302	F
IGKV(II)-11*01_P_V-REGION_285nt	256	IGK_chr11_47.1_47.5Mb	257453	255	21M1D135M1I128M	F	IGKV(II)-8	285	P
IGKV2-10*01_P_V-REGION_302nt	256	IGK_chr11_47.1_47.5Mb	260571	255	17M1D89M1I195M	T	IGKV2-7	302	P
IGKV2-12*01_ORF_V-REGION_302nt	256	IGK_chr11_47.1_47.5Mb	271336	255	302M	T	IGKV2-6	302	F
IGKV1-5*01_P_V-REGION_286nt	0	IGK_chr11_47.1_47.5Mb	275599	255	286M	T	IGKV1-5	286	P
IGKV1-4*01_F_V-REGION_287nt	0	IGK_chr11_47.1_47.5Mb	286676	255	287M	T	IGKV1-4	287	F
IGKV8-3*01_F_V-REGION_287nt	0	IGK_chr11_47.1_47.5Mb	302816	255	287M	T	IGKV8-3	287	F
IGKV(II)-2*01_P_V-REGION_138nt	16	IGK_chr11_47.1_47.5Mb	308506	255	138M	F	IGKV(II)-2	138	P
IGKV1-1*01_ORF_V-REGION_287nt	0	IGK_chr11_47.1_47.5Mb	311595	255	287M	T	IGKV1-1	287	ORF
IGKJ1*01_ORF_J-REGION_38nt	0	IGK_chr11_47.1_47.5Mb	320519	255	38M	F	IGKJ1	38	ORF
IGKJ2*01_F_J-REGION_39nt	0	IGK_chr11_47.1_47.5Mb	320879	255	39M	T	IGKJ2	39	F
IGKJ3*01_ORF_J-REGION_38nt	0	IGK_chr11_47.1_47.5Mb	321184	255	38M	F	IGKJ3	38	ORF
IGKJ4*01_ORF_J-REGION_38nt	0	IGK_chr11_47.1_47.5Mb	321529	255	38M	T	IGKJ4	38	ORF
IGKJ5*01_ORF_J-REGION_38nt	0	IGK_chr11_47.1_47.5Mb	321842	255	38M	F	IGKJ5	38	ORF
IGKC*01_F_C-REGION_324nt	0	IGK_chr11_47.1_47.5Mb	325378	255	324M	NA	IGKC	324	F

## Sheet: Figure 3
Figure 3a - AUS-UCD1.2 TRA gene loci
IMGT gene name	IMGT gene order	IMGT gene orientation	IMGT allele name and Functionality	IMGT/LIGM-DB accession number	IMGT labels	IMGT label positions	NCBI gene ID	Primary Assembly	ARS-UCD1.2	chr label positions
TRAV1	2	direct	TRAV1*01 F	IMGT000049	L-V-GENE-UNIT	10001..10667	-	-	NC_037337.1	complement(25573696..25574362)
TRAV2-1	3	direct	TRAV2-1*01 F	IMGT000049	L-V-GENE-UNIT	84032..84522	-	-	NC_037337.1	complement(25499841..25500331)
TRAV3-1	4	direct	TRAV3-1*01 F	IMGT000049	L-V-GENE-UNIT	91077..91543	-	-	NC_037337.1	complement(25492820..25493286)
TRAV2-2	5	direct	TRAV2-2*01 F	IMGT000049	L-V-GENE-UNIT	101406..101889	-	-	NC_037337.1	complement(25482474..25482957)
TRAV3-2	6	direct	TRAV3-2*01 F	IMGT000049	L-V-GENE-UNIT	108247..108713	-	-	NC_037337.1	complement(25475650..25476116)
TRAV2-3	7	direct	TRAV2-3*01 P	IMGT000049	L-V-GENE-UNIT	122906..123400	-	-	NC_037337.1	complement(25460963..25461457)
TRAV3-3	8	direct	TRAV3-3*01 F	IMGT000049	L-V-GENE-UNIT	130221..130692	-	-	NC_037337.1	complement(25453671..25454142)
TRAV2-4	9	direct	TRAV2-4*01 P	IMGT000049	L-V-GENE-UNIT	141947..142435	-	-	NC_037337.1	complement(25441928..25442416)
TRAV3-4	10	direct	TRAV3-4*01 F	IMGT000049	L-V-GENE-UNIT	149038..149504	-	-	NC_037337.1	complement(25434859..25435325)
TRAV2-5	11	direct	TRAV2-5*01 F	IMGT000049	L-V-GENE-UNIT	164003..164493	-	-	NC_037337.1	complement(25419870..25420360)
TRAV3-5	12	direct	TRAV3-5*01 F	IMGT000049	L-V-GENE-UNIT	171015..171486	-	-	NC_037337.1	complement(25412877..25413348)
TRAV2-6	13	direct	TRAV2-6*01 F	IMGT000049	L-V-GENE-UNIT	189456..189944	-	-	NC_037337.1	complement(25394419..25394907)
TRAV3-6	14	direct	TRAV3-6*01 F	IMGT000049	L-V-GENE-UNIT	198544..199015	-	-	NC_037337.1	complement(25385348..25385819)
TRAV2-7	15	direct	TRAV2-7*01 F	IMGT000049	L-V-GENE-UNIT	216945..217433	-	-	NC_037337.1	complement(25366930..25367418)
TRAV3-7	16	direct	TRAV3-7*01 F	IMGT000049	L-V-GENE-UNIT	222300..222771	-	-	NC_037337.1	complement(25361592..25362063)
TRAV45-1	17	direct	TRAV45-1*01 P	IMGT000049	L-V-GENE-UNIT	241607..242114	-	-	NC_037337.1	complement(25342249..25342756)
TRAV45-2	18	direct	TRAV45-2*01 F	IMGT000049	L-V-GENE-UNIT	250102..250606	-	-	NC_037337.1	complement(25333757..25334261)
TRAV19-1	19	direct	TRAV19-1*01 F	IMGT000049	L-V-GENE-UNIT	252152..252782	-	-	NC_037337.1	complement(25331581..25332211)
TRAV20-1	20	direct	TRAV20-1*01 F	IMGT000049	L-V-GENE-UNIT	260504..261040	-	-	NC_037337.1	complement(25323323..25323859)
TRAV21-1	21	direct	TRAV21-1*01 ORF	IMGT000049	L-V-GENE-UNIT	268476..269049	-	-	NC_037337.1	complement(25315314..25315887)
TRAV20-2	22	direct	TRAV20-2*01 P	IMGT000049	V-REGION	280619..280878	-	-	NC_037337.1	complement(25303485..25303744)
TRAV21-2	23	direct	TRAV21-2*01 P	IMGT000049	L-V-GENE-UNIT	288414..289004	-	-	NC_037337.1	complement(25295359..25295949)
TRAV19-2	24	direct	TRAV19-2*01 F	IMGT000049	L-V-GENE-UNIT	292463..293110	-	-	NC_037337.1	complement(25291253..25291900)
TRAV20-3	25	direct	TRAV20-3*01 F	IMGT000049	L-V-GENE-UNIT	300830..301363	-	-	NC_037337.1	complement(25283000..25283533)
TRAV21-3	26	direct	TRAV21-3*01 F	IMGT000049	L-V-GENE-UNIT	308831..309402	-	-	NC_037337.1	complement(25274961..25275532)
TRAV8-1	27	direct	TRAV8-1*01 F	IMGT000049	L-V-GENE-UNIT	317292..317780	-	-	NC_037337.1	complement(25266583..25267071)
TRAV22-1	28	direct	TRAV22-1*01 F	IMGT000049	L-V-GENE-UNIT	321637..322194	-	-	NC_037337.1	complement(25262169..25262726)
TRAV23-1	29	direct	TRAV23-1*01 F	IMGT000049	L-V-GENE-UNIT	330174..330719	-	-	NC_037337.1	complement(25253644..25254189)
TRAV25-1	31	direct	TRAV25-1*01 F	IMGT000049	L-V-GENE-UNIT	357902..358535	-	-	NC_037337.1	complement(25225828..25226461)
TRAV44-1	32	direct	TRAV44-1*01 F	IMGT000049	L-V-GENE-UNIT	371402..372210	-	-	NC_037337.1	complement(25212153..25212961)
TRAV22-2	33	direct	TRAV22-2*01 F	IMGT000049	L-V-GENE-UNIT	374665..375222	-	-	NC_037337.1	complement(25209141..25209698)
TRAV44-2	35	direct	TRAV44-2*01 P	IMGT000049	L-V-GENE-UNIT	412446..413259	-	-	NC_037337.1	complement(25171104..25171917)
TRAV8-2	37	direct	TRAV8-2*01 P	IMGT000049	L-V-GENE-UNIT	433950..434425	-	-	NC_037337.1	complement(25149938..25150413)
TRAV22-3	38	direct	TRAV22-3*01 ORF	IMGT000049	L-V-GENE-UNIT	434798..435364	-	-	NC_037337.1	complement(25148999..25149565)
TRAV4	40	direct	TRAV4*01 P	IMGT000049	V-REGION	471723..471999	-	-	NC_037337.1	complement(25112364..25112640)
TRAV9-1	41	direct	TRAV9-1*01 F	IMGT000049	L-V-GENE-UNIT	480956..481458	-	-	NC_037337.1	complement(25102905..25103407)
TRAV13-1	42	direct	TRAV13-1*01 F	IMGT000049	L-V-GENE-UNIT	485559..486105	-	-	NC_037337.1	complement(25098258..25098804)
TRAV10-1	43	direct	TRAV10-1*01 P	IMGT000049	V-REGION	491414..>491602	-	-	NC_037337.1	complement(25092761..25092949)
TRAV11-1	44	direct	TRAV11-1*01 P	IMGT000049	L-V-GENE-UNIT	492368..492938	-	-	NC_037337.1	complement(25091425..25091995)
TRAV12-1	45	direct	TRAV12-1*01 F	IMGT000049	L-V-GENE-UNIT	504962..505549	-	-	NC_037337.1	complement(25078814..25079401)
TRAV16	46	direct	TRAV16*01 F	IMGT000049	L-V-GENE-UNIT	523406..523887	-	-	NC_037337.1	complement(25060476..25060957)
TRAV17-1	47	direct	TRAV17-1*01 P	IMGT000049	L-V-GENE-UNIT	529167..529954	-	-	NC_037337.1	complement(25054409..25055196)
TRAV18-1	48	direct	TRAV18-1*01 F	IMGT000049	L-V-GENE-UNIT	542353..542866	-	-	NC_037337.1	complement(25041497..25042010)
TRAV45-3	49	direct	TRAV45-3*01 F	IMGT000049	L-V-GENE-UNIT	546892..547401	-	-	NC_037337.1	complement(25036962..25037471)
TRAV45-4	50	direct	TRAV45-4*01 F	IMGT000049	L-V-GENE-UNIT	552581..553090	-	-	NC_037337.1	complement(25031273..25031782)
TRAV45-5	51	direct	TRAV45-5*01 F	IMGT000049	L-V-GENE-UNIT	558423..558934	-	-	NC_037337.1	complement(25025429..25025940)
TRAV18-2	52	direct	TRAV18-2*01 ORF	IMGT000049	L-V-GENE-UNIT	588352..588866	-	-	NC_037337.1	complement(24995497..24996011)
TRAV45-6	53	direct	TRAV45-6*01 F	IMGT000049	L-V-GENE-UNIT	592891..593402	-	-	NC_037337.1	complement(24990961..24991472)
TRAV45-7	54	direct	TRAV45-7*01 F	IMGT000049	L-V-GENE-UNIT	598601..599110	-	-	NC_037337.1	complement(24985253..24985762)
TRAV45-8	55	direct	TRAV45-8*01 F	IMGT000049	L-V-GENE-UNIT	605339..605850	-	-	NC_037337.1	complement(24978513..24979024)
TRAV45-9	56	direct	TRAV45-9*01 P	IMGT000049	L-V-GENE-UNIT	629371..630120	-	-	NC_037337.1	complement(24954243..24954992)
TRAV19-3	57	direct	TRAV19-3*01 P	IMGT000049	L-V-GENE-UNIT	631666..632300	-	-	NC_037337.1	complement(24952063..24952697)
TRAV25-2	58	direct	TRAV25-2*01 P	IMGT000049	L-V-GENE-UNIT	640808..641438	-	-	NC_037337.1	complement(24942925..24943555)
TRAV44-3	60	direct	TRAV44-3*01 F	IMGT000049	L-V-GENE-UNIT	656191..657003	-	-	NC_037337.1	complement(24927360..24928172)
TRAV22-4	61	direct	TRAV22-4*01 F	IMGT000049	L-V-GENE-UNIT	659443..660003	-	-	NC_037337.1	complement(24924360..24924920)
TRAV23-2	62	direct	TRAV23-2*01 P	IMGT000049	L-V-GENE-UNIT	660641..661188	-	-	NC_037337.1	complement(24923175..24923722)
TRAV22-5	64	direct	TRAV22-5*01 P	IMGT000049	V-REGION	675468..>675653	-	-	NC_037337.1	complement(24908710..24908895)
TRAV23-3	65	direct	TRAV23-3*01 P	IMGT000049	L-V-GENE-UNIT	680342..680883	-	-	NC_037337.1	complement(24903480..24904021)
TRAV44-4	67	direct	TRAV44-4*01 F	IMGT000049	L-V-GENE-UNIT	709906..711047	-	-	NC_037337.1	complement(24873316..24874457)
TRAV23-4	68	direct	TRAV23-4*01 P	IMGT000049	V-REGION	<720239..720415	-	-	NC_037337.1	complement(24863948..24864124)
TRAV44-5	70	direct	TRAV44-5*01 P	IMGT000049	L-V-GENE-UNIT	731532..732669	-	-	NC_037337.1	complement(24851694..24852831)
TRAV24-1	72	direct	TRAV24-1*01 P	IMGT000049	L-V-GENE-UNIT	743401..743947	-	-	NC_037337.1	complement(24840416..24840962)
TRAV25-3	73	direct	TRAV25-3*01 P	IMGT000049	L-V-GENE-UNIT	749703..750333	-	-	NC_037337.1	complement(24834030..24834660)
TRAV25-4	75	direct	TRAV25-4*01 F	IMGT000049	L-V-GENE-UNIT	1811128..1811760	-	-	NC_037337.1	complement(23772603..23773235)
TRAV44-6	77	direct	TRAV44-6*01 F	IMGT000049	L-V-GENE-UNIT	1831409..1832219	-	-	NC_037337.1	complement(23752144..23752954)
TRAV22-6	78	direct	TRAV22-6*01 P	IMGT000049	L-V-GENE-UNIT	1834670..1835230	-	-	NC_037337.1	complement(23749133..23749693)
TRAV23-5	79	direct	TRAV23-5*01 P	IMGT000049	L-V-GENE-UNIT	1835882..1836419	-	-	NC_037337.1	complement(23747944..23748481)
TRAV44-7	80	direct	TRAV44-7*01 P	IMGT000049	L-V-GENE-UNIT	1845259..1846393	-	-	NC_037337.1	complement(23737970..23739104)
TRAV24-2	82	direct	TRAV24-2*01 ORF	IMGT000049	L-V-GENE-UNIT	1863764..1864310	-	-	NC_037337.1	complement(23720053..23720599)
TRAV25-5	83	direct	TRAV25-5*01 P	IMGT000049	L-V-GENE-UNIT	1874620..1875249	-	-	NC_037337.1	complement(23709114..23709743)
TRAV44-8	85	direct	TRAV44-8*01 F	IMGT000049	L-V-GENE-UNIT	1892643..1893741	-	-	NC_037337.1	complement(23690622..23691720)
TRAV8-3	87	direct	TRAV8-3*01 P	IMGT000049	L-V-GENE-UNIT	1913633..1914113	-	-	NC_037337.1	complement(23670250..23670730)
TRAV22-7	88	direct	TRAV22-7*01 P	IMGT000049	L-V-GENE-UNIT	1914486..1915042	-	-	NC_037337.1	complement(23669321..23669877)
TRAV25-6	90	direct	TRAV25-6*01 P	IMGT000049	L-V-GENE-UNIT	1936569..1937198	-	-	NC_037337.1	complement(23647165..23647794)
TRAV25-7	91	direct	TRAV25-7*01 P	IMGT000049	L-V-GENE-UNIT	1944748..1945348	-	-	NC_037337.1	complement(23639015..23639615)
TRAV25-8	92	direct	TRAV25-8*01 F	IMGT000049	L-V-GENE-UNIT	1953029..1953660	-	-	NC_037337.1	complement(23630703..23631334)
TRAV44-9	93	direct	TRAV44-9*01 F	IMGT000049	L-V-GENE-UNIT	1960308..1961260	-	-	NC_037337.1	complement(23623103..23624055)
TRAV27	94	direct	TRAV27*01 P	IMGT000049	L-V-GENE-UNIT	1978338..1978926	-	-	NC_037337.1	complement(23605437..23606025)
TRAV28-1	95	direct	TRAV28-1*01 F	IMGT000049	L-V-GENE-UNIT	1988246..1988845	-	-	NC_037337.1	complement(23595518..23596117)
TRAV29-1	96	direct	TRAV29-1*01 ORF	IMGT000049	L-V-GENE-UNIT	1996493..1997064	-	-	NC_037337.1	complement(23587299..23587870)
TRAV33-1	97	direct	TRAV33-1*01 P	IMGT000049	L-V-GENE-UNIT	2004781..2005371	-	-	NC_037337.1	complement(23578992..23579582)
TRAV26	98	direct	TRAV26*01 P	IMGT000049	V-REGION	2024329..2024602	-	-	NC_037337.1	complement(23559761..23560034)
TRAV34-1	99	direct	TRAV34-1*01 P	IMGT000049	V-REGION	2028117..2028388	-	-	NC_037337.1	complement(23555975..23556246)
TRAV33-2	100	direct	TRAV33-2*01 P	IMGT000049	L-V-GENE-UNIT	2037406..2038891	-	-	NC_037337.1	complement(23545472..23546957)
TRAV28-2	101	direct	TRAV28-2*01 P	IMGT000049	V-REGION	<2041403..>2041526	-	-	NC_037337.1	complement(23542837..23542960)
TRAV28-3	102	direct	TRAV28-3*01 F	IMGT000049	L-V-GENE-UNIT	2042013..2042605	-	-	NC_037337.1	complement(23541758..23542350)
TRAV29-2	103	direct	TRAV29-2*01 F	IMGT000049	L-V-GENE-UNIT	2048229..2048794	-	-	NC_037337.1	complement(23535569..23536134)
TRAV33-3	104	direct	TRAV33-3*01 P	IMGT000049	L-V-GENE-UNIT	2051734..2052289	-	-	NC_037337.1	complement(23532074..23532629)
TRAV34-2	105	direct	TRAV34-2*01 P	IMGT000049	L-V-GENE-UNIT	2071349..2072010	-	-	NC_037337.1	complement(23512353..23513014)
TRAV35-1	106	direct	TRAV35-1*01 F	IMGT000049	L-V-GENE-UNIT	2084690..2085319	-	-	NC_037337.1	complement(23499044..23499673)
TRAV36-1	107	direct	TRAV36-1*01 P	IMGT000049	L-V-GENE-UNIT	2092533..2093116	-	-	NC_037337.1	complement(23491247..23491830)
TRAV37-1	108	direct	TRAV37-1*01 P	IMGT000049	L-V-GENE-UNIT	2128803..2129354	-	-	NC_037337.1	complement(23455009..23455560)
TRAV38-1	109	direct	TRAV38-1*01 F	IMGT000049	L-V-GENE-UNIT	2133717..2134338	-	-	NC_037337.1	complement(23450025..23450646)
TRAV38-2	110	direct	TRAV38-2*01 F	IMGT000049	L-V-GENE-UNIT	2136576..2137216	-	-	NC_037337.1	complement(23447147..23447787)
TRAV38-3	111	direct	TRAV38-3*01 F	IMGT000049	L-V-GENE-UNIT	2144647..2145287	-	-	NC_037337.1	complement(23439076..23439716)
TRAV39-1	112	direct	TRAV39-1*01 F	IMGT000049	L-V-GENE-UNIT	2157306..2157838	-	-	NC_037337.1	complement(23426525..23427057)
TRAV23-6	113	direct	TRAV23-6*01 P	IMGT000049	L-V-GENE-UNIT	2167830..2168406	-	-	NC_037337.1	complement(23415957..23416533)
TRAV24-3	115	direct	TRAV24-3*01 P	IMGT000049	L-V-GENE-UNIT	2182877..2184023	-	-	NC_037337.1	complement(23400340..23401486)
TRAV22-8	116	direct	TRAV22-8*01 F	IMGT000049	L-V-GENE-UNIT	2188110..2188687	-	-	NC_037337.1	complement(23395676..23396253)
TRAV23-7	117	direct	TRAV23-7*01 P	IMGT000049	L-V-GENE-UNIT	2194711..2195251	-	-	NC_037337.1	complement(23389112..23389652)
TRAV44-10	119	direct	TRAV44-10*01 F	IMGT000049	L-V-GENE-UNIT	2210173..2211319	-	-	NC_037337.1	complement(23373044..23374190)
TRAV25-9	120	direct	TRAV25-9*01 P	IMGT000049	L-V-GENE-UNIT	2224504..2225125	-	-	NC_037337.1	complement(23359238..23359859)
TRAV22-9	122	direct	TRAV22-9*01 P	IMGT000049	L-V-GENE-UNIT	2241729..2242289	-	-	NC_037337.1	complement(23342074..23342634)
TRAV23-8	123	direct	TRAV23-8*01 P	IMGT000049	L-V-GENE-UNIT	2242941..2243481	-	-	NC_037337.1	complement(23340882..23341422)
TRAV25-10	124	direct	TRAV25-10*01 P	IMGT000049	L-V-GENE-UNIT	2244899..2245526	-	-	NC_037337.1	complement(23338837..23339464)
TRAV44-11	126	direct	TRAV44-11*01 P	IMGT000049	L-V-GENE-UNIT	2260267..2261083	-	-	NC_037337.1	complement(23323280..23324096)
TRAV22-10	127	direct	TRAV22-10*01 ORF	IMGT000049	L-V-GENE-UNIT	2267026..2267563	-	-	NC_037337.1	complement(23316800..23317337)
TRAV23-8D	128	direct	TRAV23-8D*01 ORF	IMGT000049	L-V-GENE-UNIT	2268214..2268754	-	-	NC_037337.1	complement(23315609..23316149)
TRAV44-12	129	direct	TRAV44-12*01 P	IMGT000049	L-V-GENE-UNIT	2273805..2274923	-	-	NC_037337.1	complement(23309440..23310558)
TRAV24-4	131	direct	TRAV24-4*01 F	IMGT000049	L-V-GENE-UNIT	2284963..2285510	-	-	NC_037337.1	complement(23298853..23299400)
TRAV25-11	132	direct	TRAV25-11*01 P	IMGT000049	L-V-GENE-UNIT	2293399..2294029	-	-	NC_037337.1	complement(23290334..23290964)
TRAV18-3	133	opposite	TRAV18-3*01 P	IMGT000049	L-V-GENE-UNIT	complement(2300116..2300628)	-	-	NC_037337.1	23283735..23284247
TRAV17-2	134	opposite	TRAV17-2*01 F	IMGT000049	L-V-GENE-UNIT	complement(2311425..2312215)	-	-	NC_037337.1	23272148..23272938
TRAV43-1	135	opposite	TRAV43-1*01 F	IMGT000049	L-V-GENE-UNIT	complement(2315646..2316214)	-	-	NC_037337.1	23268149..23268717
TRAV8-4	136	opposite	TRAV8-4*01 P	IMGT000049	L-V-GENE-UNIT	complement(2318915..2319419)	-	-	NC_037337.1	23264944..23265448
TRAV22-11	138	opposite	TRAV22-11*01 F	IMGT000049	L-V-GENE-UNIT	complement(2336705..2337271)	-	-	NC_037337.1	23247092..23247658
TRAV8-5	139	opposite	TRAV8-5*01 P	IMGT000049	L-V-GENE-UNIT	complement(2337645..2338125)	-	-	NC_037337.1	23246238..23246718
TRAV44-13	141	opposite	TRAV44-13*01 P	IMGT000049	L-V-GENE-UNIT	complement(2358089..2358895)	-	-	NC_037337.1	23225468..23226274
TRAV25-3D	143	opposite	TRAV25-3D*01 P	IMGT000049	L-V-GENE-UNIT	complement(2383317..2383947)	-	-	NC_037337.1	23200416..23201046
TRAV24-1D	144	opposite	TRAV24-1D*01 P	IMGT000049	L-V-GENE-UNIT	complement(2389705..2390251)	-	-	NC_037337.1	23194112..23194658
TRAV44-14	146	opposite	TRAV44-14*01 P	IMGT000049	L-V-GENE-UNIT	complement(2399833..2400969)	-	-	NC_037337.1	23183394..23184530
TRAV44-15	148	opposite	TRAV44-15*01 ORF	IMGT000049	L-V-GENE-UNIT	complement(2417776..2418912)	-	-	NC_037337.1	23165451..23166587
TRAV23-9	151	opposite	TRAV23-9*01 P	IMGT000049	L-V-GENE-UNIT	complement(2435713..2436255)	-	-	NC_037337.1	23148108..23148650
TRAV23-10	153	opposite	TRAV23-10*01 P	IMGT000049	L-V-GENE-UNIT	complement(2456375..2456920)	-	-	NC_037337.1	23127443..23127988
TRAV22-12	154	opposite	TRAV22-12*01 P	IMGT000049	L-V-GENE-UNIT	complement(2457570..2458105)	-	-	NC_037337.1	23126258..23126793
TRAV44-16	155	opposite	TRAV44-16*01 F	IMGT000049	L-V-GENE-UNIT	complement(2464061..2464873)	-	-	NC_037337.1	23119490..23120302
TRAV25-12	157	opposite	TRAV25-12*01 F	IMGT000049	L-V-GENE-UNIT	complement(2479983..2480616)	-	-	NC_037337.1	23103747..23104380
TRAV23-11	158	opposite	TRAV23-11*01 ORF	IMGT000049	L-V-GENE-UNIT	complement(2483295..2483835)	-	-	NC_037337.1	23100528..23101068
TRAV22-13	159	opposite	TRAV22-13*01 P	IMGT000049	L-V-GENE-UNIT	complement(2484486..2485028)	-	-	NC_037337.1	23099335..23099877
TRAV44-17	160	opposite	TRAV44-17*01 P	IMGT000049	L-V-GENE-UNIT	complement(2487946..2488753)	-	-	NC_037337.1	23095610..23096417
TRAV25-13	162	opposite	TRAV25-13*01 F	IMGT000049	L-V-GENE-UNIT	complement(2503895..2504513)	-	-	NC_037337.1	23079850..23080468
TRAV21-4	163	opposite	TRAV21-4*01 F	IMGT000049	L-V-GENE-UNIT	complement(2510059..2510631)	-	-	NC_037337.1	23073732..23074304
TRAV20-4	164	opposite	TRAV20-4*01 ORF	IMGT000049	L-V-GENE-UNIT	complement(2518379..2518920)	-	-	NC_037337.1	23065443..23065984
TRAV19-4	165	opposite	TRAV19-4*01 P	IMGT000049	L-V-GENE-UNIT	complement(2526705..2527361)	-	-	NC_037337.1	23057002..23057658
TRAV45-10	166	opposite	TRAV45-10*01 ORF	IMGT000049	L-V-GENE-UNIT	complement(2529999..2530503)	-	-	NC_037337.1	23053860..23054364
TRAV45-11	167	opposite	TRAV45-11*01 F	IMGT000049	L-V-GENE-UNIT	complement(2536929..2537440)	-	-	NC_037337.1	23046923..23047434
TRAV45-12	168	opposite	TRAV45-12*01 F	IMGT000049	L-V-GENE-UNIT	complement(2548788..2549300)	-	-	NC_037337.1	23035063..23035575
TRAV18-4	169	opposite	TRAV18-4*01 F	IMGT000049	L-V-GENE-UNIT	complement(2550805..2551325)	-	-	NC_037337.1	23033038..23033558
TRAV12-2	170	opposite	TRAV12-2*01 P	IMGT000049	L-V-GENE-UNIT	complement(2571727..2572313)	-	-	NC_037337.1	23012050..23012636
TRAV11-2	171	opposite	TRAV11-2*01 P	IMGT000049	L-V-GENE-UNIT	complement(2584138..2585355)	-	-	NC_037337.1	22999008..23000225
TRAV10-2	172	opposite	TRAV10-2*01 P	IMGT000049	L-V-GENE-UNIT	complement(2586300..2586909)	-	-	NC_037337.1	22997454..22998063
TRAV9-2	173	opposite	TRAV9-2*01 P	IMGT000049	L-V-GENE-UNIT	complement(2591336..2591833)	-	-	NC_037337.1	22992530..22993027
TRAV14-1	174	opposite	TRAV14-1*01 F	IMGT000049	L-V-GENE-UNIT	complement(2599598..2600145)	-	-	NC_037337.1	22984218..22984765
TRAV13-2	175	opposite	TRAV13-2*01 P	IMGT000049	L-V-GENE-UNIT	complement(2603842..2604391)	-	-	NC_037337.1	22979972..22980521
TRAV43-2	176	opposite	TRAV43-2*01 F	IMGT000049	L-V-GENE-UNIT	complement(2609927..2610495)	-	-	NC_037337.1	22973868..22974436
TRAV9-3	177	opposite	TRAV9-3*01 F	IMGT000049	L-V-GENE-UNIT	complement(2613911..2614412)	-	-	NC_037337.1	22969951..22970452
TRAV14-2	178	opposite	TRAV14-2*01 P	IMGT000049	L-V-GENE-UNIT	complement(2633448..2634567)	-	-	NC_037337.1	22949796..22950915
TRAV22-14	179	opposite	TRAV22-14*01 F	IMGT000049	L-V-GENE-UNIT	complement(2642348..2642918)	-	-	NC_037337.1	22941445..22942015
TRAV24-5	180	opposite	TRAV24-5*01 P	IMGT000049	L-V-GENE-UNIT	complement(2647663..2648204)	-	-	NC_037337.1	22936159..22936700
TRAV23-12	182	opposite	TRAV23-12*01 P	IMGT000049	L-V-GENE-UNIT	complement(2664639..2665199)	-	-	NC_037337.1	22919164..22919724
TRAV22-15	183	opposite	TRAV22-15*01 ORF	IMGT000049	L-V-GENE-UNIT	complement(2669926..2670504)	-	-	NC_037337.1	22913859..22914437
TRAV24-6	184	opposite	TRAV24-6*01 P	IMGT000049	V-REGION	complement(2674571..2674847)	-	-	NC_037337.1	22909516..22909792
TRAV22-16	186	opposite	TRAV22-16*01 F	IMGT000049	L-V-GENE-UNIT	complement(2686535..2687095)	-	-	NC_037337.1	22897268..22897828
TRAV44-18	187	opposite	TRAV44-18*01 F	IMGT000049	L-V-GENE-UNIT	complement(2689552..2690360)	-	-	NC_037337.1	22894003..22894811
TRAV25-14	188	opposite	TRAV25-14*01 ORF	IMGT000049	L-V-GENE-UNIT	complement(2696582..2697215)	-	-	NC_037337.1	22887148..22887781
TRAV45-13	190	opposite	TRAV45-13*01 P	IMGT000049	L-V-GENE-UNIT	complement(2729021..2729529)	-	-	NC_037337.1	22854834..22855342
TRAV45-14	191	opposite	TRAV45-14*01 P	IMGT000049	L-V-GENE-UNIT	complement(2740605..2741117)	-	-	NC_037337.1	22843246..22843758
TRAV45-15	192	opposite	TRAV45-15*01 F	IMGT000049	L-V-GENE-UNIT	complement(2746329..2746840)	-	-	NC_037337.1	22837523..22838034
TRAV18-5	193	opposite	TRAV18-5*01 ORF	IMGT000049	L-V-GENE-UNIT	complement(2751808..2752329)	-	-	NC_037337.1	22832034..22832555
TRAV17-3	194	opposite	TRAV17-3*01 P	IMGT000049	L-V-GENE-UNIT	complement(2763457..2764245)	-	-	NC_037337.1	22820118..22820906
TRAV12-3	195	opposite	TRAV12-3*01 F	IMGT000049	L-V-GENE-UNIT	complement(2773481..2774073)	-	-	NC_037337.1	22810290..22810882
TRAV11-3	196	opposite	TRAV11-3*01 P	IMGT000049	L-V-GENE-UNIT	complement(2783093..2783666)	-	-	NC_037337.1	22800697..22801270
TRAV10-3	197	opposite	TRAV10-3*01 ORF	IMGT000049	L-V-GENE-UNIT	complement(2784619..2785228)	-	-	NC_037337.1	22799135..22799744
TRAV9-4	198	opposite	TRAV9-4*01 P	IMGT000049	L-V-GENE-UNIT	complement(2789726..2790221)	-	-	NC_037337.1	22794142..22794637
TRAV14-3	199	opposite	TRAV14-3*01 F	IMGT000049	L-V-GENE-UNIT	complement(2798254..2798801)	-	-	NC_037337.1	22785562..22786109
TRAV13-3	200	opposite	TRAV13-3*01 P	IMGT000049	L-V-GENE-UNIT	complement(2801969..2802510)	-	-	NC_037337.1	22781853..22782394
TRAV43-3	201	opposite	TRAV43-3*01 F	IMGT000049	L-V-GENE-UNIT	complement(2803669..2804226)	-	-	NC_037337.1	22780137..22780694
TRAV9-5	202	opposite	TRAV9-5*01 F	IMGT000049	L-V-GENE-UNIT	complement(2808799..2809298)	-	-	NC_037337.1	22775065..22775564
TRAV14-4	203	opposite	TRAV14-4*01 ORF	IMGT000049	L-V-GENE-UNIT	complement(2826272..2827393)	-	-	NC_037337.1	22756970..22758091
TRAV13-4	204	opposite	TRAV13-4*01 F	IMGT000049	L-V-GENE-UNIT	complement(2831669..2832207)	-	-	NC_037337.1	22752156..22752694
TRAV9-6	205	opposite	TRAV9-6*01 F	IMGT000049	L-V-GENE-UNIT	complement(2835335..2835839)	-	-	NC_037337.1	22748524..22749028
TRAV6	206	opposite	TRAV6*01 P	IMGT000049	L-V-GENE-UNIT	complement(2843182..2843734)	-	-	NC_037337.1	22740629..22741181
TRAV5	207	opposite	TRAV5*01 F	IMGT000049	L-V-GENE-UNIT	complement(2852338..2852888)	-	-	NC_037337.1	22731475..22732025
TRAV35-2	209	direct	TRAV35-2*01 F	IMGT000049	L-V-GENE-UNIT	2875852..2876481	-	-	NC_037337.1	complement(22707882..22708511)
TRAV36-2	210	direct	TRAV36-2*01 F	IMGT000049	L-V-GENE-UNIT	2883700..2884293	-	-	NC_037337.1	complement(22700070..22700663)
TRAV37-2	211	direct	TRAV37-2*01 P	IMGT000049	L-V-GENE-UNIT	2917922..2918471	-	-	NC_037337.1	complement(22665892..22666441)
TRAV38-4	212	direct	TRAV38-4*01 F	IMGT000049	L-V-GENE-UNIT	2923155..2923776	-	-	NC_037337.1	complement(22660587..22661208)
TRAV38-5	213	direct	TRAV38-5*01 F	IMGT000049	L-V-GENE-UNIT	2930252..2930889	-	-	NC_037337.1	complement(22653474..22654111)
TRAV38-6	214	direct	TRAV38-6*01 F	IMGT000049	L-V-GENE-UNIT	2938242..2938882	-	-	NC_037337.1	complement(22645481..22646121)
TRAV39-2	215	direct	TRAV39-2*01 ORF	IMGT000049	L-V-GENE-UNIT	2950563..2951098	-	-	NC_037337.1	complement(22633265..22633800)
TRAV40	216	direct	TRAV40*01 P	IMGT000049	V-REGION	<2965379..2965524	-	-	NC_037337.1	complement(22618839..22618984)
TRAV41	217	direct	TRAV41*01 F	IMGT000049	L-V-GENE-UNIT	2969049..2969624	-	-	NC_037337.1	complement(22614739..22615314)
TRAV46	220	direct	TRAV46*01 P	IMGT000049	V-REGION	3072223..3072489	-	-	NC_037337.1	complement(22511874..22512140)
TRAJ61	238	direct	TRAJ61*01 P	IMGT000049	J-GENE-UNIT	3245304..3245392	-	-	NC_037337.1	complement(22338971..22339059)
TRAJ60	239	direct	TRAJ60*01 F	IMGT000049	J-GENE-UNIT	3246274..3246358	-	-	NC_037337.1	complement(22338005..22338089)
TRAJ59	240	direct	TRAJ59*01 F	IMGT000049	J-GENE-UNIT	3246512..3246592	-	-	NC_037337.1	complement(22337771..22337851)
TRAJ58	241	direct	TRAJ58*01 F	IMGT000049	J-GENE-UNIT	3247667..3247757	-	-	NC_037337.1	complement(22336606..22336696)
TRAJ57	242	direct	TRAJ57*01 F	IMGT000049	J-GENE-UNIT	3248905..3248995	-	-	NC_037337.1	complement(22335368..22335458)
TRAJ56	243	direct	TRAJ56*01 F	IMGT000049	J-GENE-UNIT	3249539..3249624	-	-	NC_037337.1	complement(22334739..22334824)
TRAJ54	244	direct	TRAJ54*01 F	IMGT000049	J-GENE-UNIT	3252289..3252380	-	-	NC_037337.1	complement(22331983..22332074)
TRAJ53	245	direct	TRAJ53*01 F	IMGT000049	J-GENE-UNIT	3252941..3253034	-	-	NC_037337.1	complement(22331329..22331422)
TRAJ52	246	direct	TRAJ52*01 F	IMGT000049	J-GENE-UNIT	3256151..3256247	-	-	NC_037337.1	complement(22328116..22328212)
TRAJ50	247	direct	TRAJ50*01 F	IMGT000049	J-GENE-UNIT	3258509..3258592	-	-	NC_037337.1	complement(22325771..22325854)
TRAJ49	248	direct	TRAJ49*01 F	IMGT000049	J-GENE-UNIT	3259396..3259479	-	-	NC_037337.1	complement(22324884..22324967)
TRAJ48	249	direct	TRAJ48*01 F	IMGT000049	J-GENE-UNIT	3260279..3260369	-	-	NC_037337.1	complement(22323994..22324084)
TRAJ47	250	direct	TRAJ47*01 F	IMGT000049	J-GENE-UNIT	3262305..3262389	-	-	NC_037337.1	complement(22321974..22322058)
TRAJ46	251	direct	TRAJ46*01 F	IMGT000049	J-GENE-UNIT	3263043..3263133	-	-	NC_037337.1	complement(22321230..22321320)
TRAJ45	252	direct	TRAJ45*01 F	IMGT000049	J-GENE-UNIT	3263555..3263645	-	-	NC_037337.1	complement(22320718..22320808)
TRAJ44	253	direct	TRAJ44*01 F	IMGT000049	J-GENE-UNIT	3264401..3264490	-	-	NC_037337.1	complement(22319873..22319962)
TRAJ43	254	direct	TRAJ43*01 F	IMGT000049	J-GENE-UNIT	3265708..3265792	-	-	NC_037337.1	complement(22318571..22318655)
TRAJ42	255	direct	TRAJ42*01 F	IMGT000049	J-GENE-UNIT	3266487..3266580	-	-	NC_037337.1	complement(22317783..22317876)
TRAJ41	256	direct	TRAJ41*01 F	IMGT000049	J-REGION	3266989..3267049	-	-	NC_037337.1	complement(22317314..22317374)
TRAJ40	257	direct	TRAJ40*01 F	IMGT000049	J-GENE-UNIT	3268663..3268747	-	-	NC_037337.1	complement(22315616..22315700)
TRAJ39	258	direct	TRAJ39*01 F	IMGT000049	J-GENE-UNIT	3270769..3270859	-	-	NC_037337.1	complement(22313504..22313594)
TRAJ38	259	direct	TRAJ38*01 F	IMGT000049	J-GENE-UNIT	3271409..3271498	-	-	NC_037337.1	complement(22312865..22312954)
TRAJ37	260	direct	TRAJ37*01 F	IMGT000049	J-GENE-UNIT	3272911..3273000	-	-	NC_037337.1	complement(22311363..22311452)
TRAJ36	261	direct	TRAJ36*01 F	IMGT000049	J-GENE-UNIT	3273624..3273712	-	-	NC_037337.1	complement(22310651..22310739)
TRAJ35	262	direct	TRAJ35*01 ORF	IMGT000049	J-GENE-UNIT	3275094..3275177	-	-	NC_037337.1	complement(22309186..22309269)
TRAJ34	263	direct	TRAJ34*01 F	IMGT000049	J-GENE-UNIT	3276123..3276207	-	-	NC_037337.1	complement(22308156..22308240)
TRAJ33	264	direct	TRAJ33*01 F	IMGT000049	J-REGION	3276841..3276897	-	-	NC_037337.1	complement(22307466..22307522)
TRAJ32	265	direct	TRAJ32*01 F	IMGT000049	J-GENE-UNIT	3277548..3277641	-	-	NC_037337.1	complement(22306722..22306815)
TRAJ31	266	direct	TRAJ31*01 F	IMGT000049	J-GENE-UNIT	3279361..3279446	-	-	NC_037337.1	complement(22304917..22305002)
TRAJ30	267	direct	TRAJ30*01 F	IMGT000049	J-GENE-UNIT	3281454..3281540	-	-	NC_037337.1	complement(22302823..22302909)
TRAJ29	268	direct	TRAJ29*01 F	IMGT000049	J-GENE-UNIT	3282516..3282603	-	-	NC_037337.1	complement(22301760..22301847)
TRAJ28	269	direct	TRAJ28*01 F	IMGT000049	J-GENE-UNIT	3283501..3283594	-	-	NC_037337.1	complement(22300769..22300862)
TRAJ27	270	direct	TRAJ27*01 F	IMGT000049	J-GENE-UNIT	3284156..3284242	-	-	NC_037337.1	complement(22300121..22300207)
TRAJ26	271	direct	TRAJ26*01 ORF	IMGT000049	J-GENE-UNIT	3286323..3286410	-	-	NC_037337.1	complement(22297953..22298040)
TRAJ25	272	direct	TRAJ25*01 F	IMGT000049	J-GENE-UNIT	3286621..3286708	-	-	NC_037337.1	complement(22297655..22297742)
TRAJ24	273	direct	TRAJ24*01 F	IMGT000049	J-GENE-UNIT	3287473..3287563	-	-	NC_037337.1	complement(22296800..22296890)
TRAJ23	274	direct	TRAJ23*01 F	IMGT000049	J-GENE-UNIT	3287914..3288004	-	-	NC_037337.1	complement(22296359..22296449)
TRAJ22	275	direct	TRAJ22*01 F	IMGT000049	J-GENE-UNIT	3289033..3289123	-	-	NC_037337.1	complement(22295240..22295330)
TRAJ21	276	direct	TRAJ21*01 F	IMGT000049	J-GENE-UNIT	3290565..3290647	-	-	NC_037337.1	complement(22293716..22293798)
TRAJ20	277	direct	TRAJ20*01 F	IMGT000049	J-GENE-UNIT	3291271..3291356	-	-	NC_037337.1	complement(22293007..22293092)
TRAJ19	278	direct	TRAJ19*01 P	IMGT000049	J-REGION	3292268..3292325	-	-	NC_037337.1	complement(22292038..22292095)
TRAJ18	279	direct	TRAJ18*01 F	IMGT000049	J-GENE-UNIT	3292624..3292717	-	-	NC_037337.1	complement(22291646..22291739)
TRAJ17	280	direct	TRAJ17*01 F	IMGT000049	J-GENE-UNIT	3293734..3293824	-	-	NC_037337.1	complement(22290539..22290629)
TRAJ16	281	direct	TRAJ16*01 F	IMGT000049	J-GENE-UNIT	3295353..3295441	-	-	NC_037337.1	complement(22288922..22289010)
TRAJ15	282	direct	TRAJ15*01 F	IMGT000049	J-GENE-UNIT	3296449..3296536	-	-	NC_037337.1	complement(22287827..22287914)
TRAJ14	283	direct	TRAJ14*01 P	IMGT000049	J-REGION	3297372..3297428	-	-	NC_037337.1	complement(22286935..22286991)
TRAJ13	284	direct	TRAJ13*01 P	IMGT000049	J-REGION	3298152..3298212	-	-	NC_037337.1	complement(22286151..22286211)
TRAJ12	285	direct	TRAJ12*01 F	IMGT000049	J-GENE-UNIT	3298980..3299067	-	-	NC_037337.1	complement(22285296..22285383)
TRAJ11	286	direct	TRAJ11*01 F	IMGT000049	J-GENE-UNIT	3299541..3299628	-	-	NC_037337.1	complement(22284735..22284822)
TRAJ10	287	direct	TRAJ10*01 F	IMGT000049	J-GENE-UNIT	3300550..3300639	-	-	NC_037337.1	complement(22283724..22283813)
TRAJ8-2	288	direct	TRAJ8-2*01 F	IMGT000049	J-GENE-UNIT	3301011..3301098	-	-	NC_037337.1	complement(22283265..22283352)
TRAJ9	289	direct	TRAJ9*01 F	IMGT000049	J-GENE-UNIT	3303209..3303297	-	-	NC_037337.1	complement(22281066..22281154)
TRAJ8-1	290	direct	TRAJ8-1*01 F	IMGT000049	J-GENE-UNIT	3303799..3303886	-	-	NC_037337.1	complement(22280477..22280564)
TRAJ7	291	direct	TRAJ7*01 F	IMGT000049	J-GENE-UNIT	3305348..3305431	-	-	NC_037337.1	complement(22278932..22279015)
TRAJ6	292	direct	TRAJ6*01 F	IMGT000049	J-GENE-UNIT	3305923..3306012	-	-	NC_037337.1	complement(22278351..22278440)
TRAJ5	293	direct	TRAJ5*01 F	IMGT000049	J-GENE-UNIT	3307113..3307200	-	-	NC_037337.1	complement(22277163..22277250)
TRAJ4	294	direct	TRAJ4*01 F	IMGT000049	J-GENE-UNIT	3310299..3310389	-	-	NC_037337.1	complement(22273974..22274064)
TRAJ3	295	direct	TRAJ3*01 F	IMGT000049	J-GENE-UNIT	3311273..3311359	-	-	NC_037337.1	complement(22273004..22273090)
TRAJ2	296	direct	TRAJ2*01 F	IMGT000049	J-GENE-UNIT	3311812..3311905	-	-	NC_037337.1	complement(22272458..22272551)
TRAJ1	297	direct	TRAJ1*01 F	IMGT000049	J-GENE-UNIT	3312783..3312872	-	-	NC_037337.1	complement(22271491..22271580)
TRAC	298	direct	TRAC*01 F	IMGT000049	C-GENE-UNIT	3316272..3320025	-	-	NC_037337.1	complement(22264338..22268091)
Figure 3a - AUS-UCD1.2 TRD gene loci
IMGT gene name	IMGT gene order	IMGT gene orientation	IMGT allele name and Functionality	IMGT/LIGM-DB accession number	IMGT labels	IMGT label positions	NCBI gene ID	Primary Assembly	ARS-UCD1.2	chr label positions
TRDV1-1	30	direct	TRDV1-1*01 F	IMGT000049	L-V-GENE-UNIT	336584..337189	-	-	NC_037337.1	complement(25247174..25247779)
TRDV1-2	34	direct	TRDV1-2*01 F	IMGT000049	L-V-GENE-UNIT	381222..381830	-	-	NC_037337.1	complement(25202533..25203141)
TRDV1-3	36	direct	TRDV1-3*01 F	IMGT000049	L-V-GENE-UNIT	422753..423347	-	-	NC_037337.1	complement(25161016..25161610)
TRDV1-4	39	direct	TRDV1-4*01 F	IMGT000049	L-V-GENE-UNIT	466128..466732	-	-	NC_037337.1	complement(25117631..25118235)
TRDV1-5	59	direct	TRDV1-5*01 F	IMGT000049	L-V-GENE-UNIT	647182..647779	-	-	NC_037337.1	complement(24936584..24937181)
TRDV1-6	63	direct	TRDV1-6*01 P	IMGT000049	L-V-GENE-UNIT	669770..670375	-	-	NC_037337.1	complement(24913988..24914593)
TRDV1-7	66	direct	TRDV1-7*01 F	IMGT000049	L-V-GENE-UNIT	685347..685955	-	-	NC_037337.1	complement(24898408..24899016)
TRDV1-8	69	direct	TRDV1-8*01 F	IMGT000049	L-V-GENE-UNIT	724738..725238	-	-	NC_037337.1	complement(24859125..24859625)
TRDV1-9	71	direct	TRDV1-9*01 F	IMGT000049	L-V-GENE-UNIT	737253..737855	-	-	NC_037337.1	complement(24846508..24847110)
TRDV1-10	74	direct	TRDV1-10*01 F	IMGT000049	L-V-GENE-UNIT	756768..757370	-	-	NC_037337.1	complement(24826993..24827595)
TRDV1-11	76	direct	TRDV1-11*01 F	IMGT000049	L-V-GENE-UNIT	1817505..1818107	-	-	NC_037337.1	complement(23766256..23766858)
TRDV1-12	81	direct	TRDV1-12*01 F	IMGT000049	L-V-GENE-UNIT	1857773..1858273	-	-	NC_037337.1	complement(23726090..23726590)
TRDV1-13	84	direct	TRDV1-13*01 F	IMGT000049	L-V-GENE-UNIT	1886230..1886824	-	-	NC_037337.1	complement(23697539..23698133)
TRDV1-14	86	direct	TRDV1-14*01 F	IMGT000049	L-V-GENE-UNIT	1902814..1903424	-	-	NC_037337.1	complement(23680939..23681549)
TRDV1-15	89	direct	TRDV1-15*01 F	IMGT000049	L-V-GENE-UNIT	1926154..1926760	-	-	NC_037337.1	complement(23657603..23658209)
TRDV1-16	114	direct	TRDV1-16*01 F	IMGT000049	L-V-GENE-UNIT	2172532..2173139	-	-	NC_037337.1	complement(23411224..23411831)
TRDV1-17	118	direct	TRDV1-17*01 ORF	IMGT000049	L-V-GENE-UNIT	2199793..2200408	-	-	NC_037337.1	complement(23383955..23384570)
TRDV1-18	121	direct	TRDV1-18*01 F	IMGT000049	L-V-GENE-UNIT	2231429..2232025	-	-	NC_037337.1	complement(23352338..23352934)
TRDV1-19	125	direct	TRDV1-19*01 F	IMGT000049	L-V-GENE-UNIT	2251584..2252184	-	-	NC_037337.1	complement(23332179..23332779)
TRDV1-20	130	direct	TRDV1-20*01 P	IMGT000049	V-REGION	2280113..>2280262	-	-	NC_037337.1	complement(23304101..23304250)
TRDV1-21	137	opposite	TRDV1-21*01 F	IMGT000049	L-V-GENE-UNIT	complement(2325118..2325689)	-	-	NC_037337.1	23258674..23259245
TRDV1-22	140	opposite	TRDV1-22*01 ORF	IMGT000049	L-V-GENE-UNIT	complement(2348378..2348976)	-	-	NC_037337.1	23235387..23235985
TRDV1-23	142	opposite	TRDV1-23*01 P	IMGT000049	L-V-GENE-UNIT	complement(2376289..2376889)	-	-	NC_037337.1	23207474..23208074
TRDV1-24	145	opposite	TRDV1-24*01 F	IMGT000049	L-V-GENE-UNIT	complement(2394644..2395246)	-	-	NC_037337.1	23189117..23189719
TRDV1-25	147	opposite	TRDV1-25*01 F	IMGT000049	L-V-GENE-UNIT	complement(2407292..2407792)	-	-	NC_037337.1	23176571..23177071
TRDV1-26	149	opposite	TRDV1-26*01 P	IMGT000049	L-V-GENE-UNIT	complement(2425319..2425892)	-	-	NC_037337.1	23158471..23159044
TRDV1-27	150	opposite	TRDV1-27*01 F	IMGT000049	L-V-GENE-UNIT	complement(2429767..2430405)	-	-	NC_037337.1	23153958..23154596
TRDV1-28	152	opposite	TRDV1-28*01 P	IMGT000049	L-V-GENE-UNIT	complement(2447224..2447837)	-	-	NC_037337.1	23136526..23137139
TRDV1-29	156	opposite	TRDV1-29*01 F	IMGT000049	L-V-GENE-UNIT	complement(2473337..2473933)	-	-	NC_037337.1	23110430..23111026
TRDV1-30	161	opposite	TRDV1-30*01 F	IMGT000049	L-V-GENE-UNIT	complement(2497562..2498155)	-	-	NC_037337.1	23086208..23086801
TRDV1-31	181	opposite	TRDV1-31*01 F	IMGT000049	L-V-GENE-UNIT	complement(2659878..2660487)	-	-	NC_037337.1	22923876..22924485
TRDV1-32	185	opposite	TRDV1-32*01 F	IMGT000049	L-V-GENE-UNIT	complement(2679937..2680544)	-	-	NC_037337.1	22903819..22904426
TRDV1-33	189	opposite	TRDV1-33*01 F	IMGT000049	L-V-GENE-UNIT	complement(2703621..2704226)	-	-	NC_037337.1	22880137..22880742
TRDV1-10D	208	opposite	TRDV1-10D*01 F	IMGT000049	L-V-GENE-UNIT	complement(2866264..2866866)	-	-	NC_037337.1	22717497..22718099
TRDV5-1	218	direct	TRDV5-1*01 F	IMGT000049	L-V-GENE-UNIT	3000922..3001486	-	-	NC_037337.1	complement(22582877..22583441)
TRDV5-2	219	direct	TRDV5-2*01 F	IMGT000049	L-V-GENE-UNIT	3035223..3035778	-	-	NC_037337.1	complement(22548585..22549140)
TRDV4	221	direct	TRDV4*01 ORF	IMGT000049	L-V-GENE-UNIT	3078995..3079535	-	-	NC_037337.1	complement(22504828..22505368)
TRDV2	222	direct	TRDV2*01 F	IMGT000049	L-V-GENE-UNIT	3105697..3106225	-	-	NC_037337.1	complement(22478138..22478666)
TRDD1	223	direct	TRDD1*01 ORF	IMGT000049	D-GENE-UNIT	3123803..3123878	-	-	NC_037337.1	complement(22460485..22460560)
TRDD2	224	direct	TRDD2*01 F	IMGT000049	D-GENE-UNIT	3135857..3135936	-	-	NC_037337.1	complement(22448427..22448506)
TRDD3	225	direct	TRDD3*01 ORF	IMGT000049	D-GENE-UNIT	3141967..3142040	-	-	NC_037337.1	complement(22442323..22442396)
TRDD4	226	direct	TRDD4*01 F	IMGT000049	D-GENE-UNIT	3151710..3151791	-	-	NC_037337.1	complement(22432572..22432653)
TRDD5	227	direct	TRDD5*01 ORF	IMGT000049	D-GENE-UNIT	3159434..3159509	-	-	NC_037337.1	complement(22424854..22424929)
TRDD6	228	direct	TRDD6*01 F	IMGT000049	D-GENE-UNIT	3171198..3171279	-	-	NC_037337.1	complement(22413084..22413165)
TRDD7	229	direct	TRDD7*01 F	IMGT000049	D-GENE-UNIT	3190795..3190874	-	-	NC_037337.1	complement(22393489..22393568)
TRDD8	230	direct	TRDD8*01 F	IMGT000049	D-GENE-UNIT	3199249..3199324	-	-	NC_037337.1	complement(22385039..22385114)
TRDD9	231	direct	TRDD9*01 F	IMGT000049	D-GENE-UNIT	3216354..3216431	-	-	NC_037337.1	complement(22367932..22368009)
TRDJ1	232	direct	TRDJ1*01 F	IMGT000049	J-GENE-UNIT	3217344..3217425	-	-	NC_037337.1	complement(22366938..22367019)
TRDJ4	233	direct	TRDJ4*01 F	IMGT000049	J-GENE-UNIT	3223699..3223775	-	-	NC_037337.1	complement(22360588..22360664)
TRDJ2	234	direct	TRDJ2*01 ORF	IMGT000049	J-GENE-UNIT	3225103..3225185	-	-	NC_037337.1	complement(22359178..22359260)
TRDJ3	235	direct	TRDJ3*01 F	IMGT000049	J-GENE-UNIT	3227460..3227546	-	-	NC_037337.1	complement(22356817..22356903)
TRDC	236	direct	TRDC*01 F	IMGT000049	C-GENE-UNIT	3230147..3231610	-	-	NC_037337.1	complement(22352753..22354216)
TRDV3	237	opposite	TRDV3*01 F	IMGT000049	L-V-GENE-UNIT	complement(3236267..3236888)	-	-	NC_037337.1	22347475..22348096
Figure 3a - NCBA_BosT1.0 TRA/TRD gene loci
gene	flag	template	new_start	start	mapq	cigar	annotation_new	annotation	length	functionality
TRAC*02_F_EX4UTR_511nt	16	chr10	22207016	22207016	255	511M	TRAC_EX4UTR	TRAC_EX4UTR	511	F
TRAC*01_F_EX3_108nt	16	chr10	22208184	22208184	255	108M	TRAC_EX3	TRAC_EX3	108	F
TRAC*01_F_EX2_45nt	16	chr10	22209609	22209609	255	45M	TRAC_EX2	TRAC_EX2	45	F
TRAC*01_F_EX1_273nt	16	chr10	22211672	22211672	255	273M	TRAC_EX1	TRAC_EX1	273	F
TRAJ1*01_F_J-REGION_62nt	16	chr10	22215315	22215315	255	62M	TRAJ1	TRAJ1	62	F
TRAJ2*01_F_J-REGION_66nt	16	chr10	22216282	22216282	255	66M	TRAJ2	TRAJ2	66	F
TRAJ3*01_F_J-REGION_59nt	16	chr10	22216828	22216828	255	59M	TRAJ3	TRAJ3	59	F
TRAJ4*01_F_J-REGION_63nt	16	chr10	22217798	22217798	255	63M	TRAJ4	TRAJ4	63	F
TRAJ5*01_F_J-REGION_60nt	16	chr10	22220987	22220987	255	60M	TRAJ5	TRAJ5	60	F
TRAJ6*01_F_J-REGION_62nt	16	chr10	22222175	22222175	255	62M	TRAJ6	TRAJ6	62	F
TRAJ7*01_F_J-REGION_56nt	16	chr10	22222756	22222756	255	56M	TRAJ7	TRAJ7	56	F
TRAJ8*01_F_J-REGION_60nt	16	chr10	22224301	22224301	39	60M	TRAJ8	TRAJ8	60	F
TRAJ9*01_F_J-REGION_61nt	16	chr10	22224890	22224890	255	61M	TRAJ9	TRAJ9	61	F
TRAJ10*02_F_J-REGION_60nt	16	chr10	22227088	22227088	39	60M	TRAJ10	TRAJ10	60	F
TRAJ11*01_F_J-REGION_63nt	16	chr10	22227547	22227547	255	63M	TRAJ11	TRAJ11	63	F
TRAJ12*02_F_J-REGION_60nt	16	chr10	22228558	22228558	255	60M	TRAJ12	TRAJ12	60	F
TRAJ13*01_F_J-REGION_60nt	16	chr10	22229119	22229119	255	60M	TRAJ13	TRAJ13	60	F
TRAJ14*01_P_J-REGION_61nt	16	chr10	22229977	22229977	255	61M	TRAJ14	TRAJ14	61	F
TRAJ15*01_P_J-REGION_57nt	16	chr10	22230694	22230694	255	57M	TRAJ15	TRAJ15	57	ORF
TRAJ16*01_F_J-REGION_60nt	16	chr10	22231586	22231586	255	60M	TRAJ16	TRAJ16	60	F
TRAJ17*01_F_J-REGION_61nt	16	chr10	22232681	22232681	255	61M	TRAJ17	TRAJ17	61	F
TRAJ18*01_F_J-REGION_63nt	16	chr10	22234298	22234298	255	63M	TRAJ18	TRAJ18	63	F
TRAJ19*01_F_J-REGION_66nt	16	chr10	22235405	22235405	255	66M	TRAJ19	TRAJ19	66	F
TRAJ20*01_P_J-REGION_58nt	16	chr10	22235797	22235797	255	58M	TRAJ20	TRAJ20	58	P
TRAJ21*01_F_J-REGION_58nt	16	chr10	22236763	22236763	255	58M	TRAJ21	TRAJ21	58	F
TRAJ22*01_F_J-REGION_55nt	16	chr10	22237474	22237474	255	55M	TRAJ22	TRAJ22	55	F
TRAJ23*01_F_J-REGION_63nt	16	chr10	22238998	22238998	255	63M	TRAJ23	TRAJ23	63	F
TRAJ24*01_F_J-REGION_63nt	16	chr10	22240117	22240117	255	63M	TRAJ24	TRAJ24	63	F
TRAJ25*01_F_J-REGION_63nt	16	chr10	22240558	22240558	255	63M	TRAJ25	TRAJ25	63	F
TRAJ26*01_F_J-REGION_60nt	16	chr10	22241413	22241413	255	60M	TRAJ26	TRAJ26	60	F
TRAJ27*01_ORF_J-REGION_60nt	16	chr10	22241711	22241711	255	60M	TRAJ27	TRAJ27	60	ORF
TRAJ28*01_F_J-REGION_59nt	16	chr10	22243879	22243879	255	59M	TRAJ28	TRAJ28	59	F
TRAJ29*01_F_J-REGION_66nt	16	chr10	22244527	22244527	255	66M	TRAJ29	TRAJ29	66	F
TRAJ30*01_F_J-REGION_60nt	16	chr10	22245518	22245518	255	60M	TRAJ30	TRAJ30	60	F
TRAJ31*01_F_J-REGION_59nt	16	chr10	22246581	22246581	255	59M	TRAJ31	TRAJ31	59	F
TRAJ32*02_F_J-REGION_58nt	16	chr10	22248675	22248675	255	58M	TRAJ32	TRAJ32	58	F
TRAJ33*01_F_J-REGION_66nt	16	chr10	22250480	22250480	255	66M	TRAJ33	TRAJ33	66	F
TRAJ34*01_F_J-REGION_57nt	16	chr10	22251224	22251224	255	57M	TRAJ34	TRAJ34	57	ORF
TRAJ35*01_F_J-REGION_57nt	16	chr10	22251914	22251914	255	57M	TRAJ35	TRAJ35	57	F
TRAJ36*01_ORF_J-REGION_56nt	16	chr10	22252944	22252944	255	56M	TRAJ36	TRAJ36	56	ORF
TRAJ37*01_F_J-REGION_61nt	16	chr10	22254413	22254413	255	61M	TRAJ37	TRAJ37	61	F
TRAJ38*02_F_J-REGION_62nt	16	chr10	22255125	22255125	255	62M	TRAJ38	TRAJ38	62	F
TRAJ39*01_F_J-REGION_62nt	16	chr10	22256628	22256628	255	62M	TRAJ39	TRAJ39	62	ORF
TRAJ40*02_F_J-REGION_63nt	16	chr10	22257267	22257267	255	63M	TRAJ40	TRAJ40	63	F
TRAJ41*01_F_J-REGION_57nt	16	chr10	22259375	22259375	255	57M	TRAJ41	TRAJ41	57	F
TRAJ42*02_F_J-REGION_61nt	16	chr10	22261074	22261074	255	61M	TRAJ42	TRAJ42	61	F
TRAJ43*01_F_J-REGION_66nt	16	chr10	22261537	22261537	255	66M	TRAJ43	TRAJ43	66	F
TRAJ44*01_F_J-REGION_57nt	16	chr10	22262325	22262325	255	57M	TRAJ44	TRAJ44	57	F
TRAJ45*01_F_J-REGION_62nt	16	chr10	22263627	22263627	255	62M	TRAJ45	TRAJ45	62	F
TRAJ46*01_F_J-REGION_63nt	16	chr10	22264472	22264472	255	63M	TRAJ46	TRAJ46	63	F
TRAJ47*01_F_J-REGION_63nt	16	chr10	22264984	22264984	255	63M	TRAJ47	TRAJ47	63	F
TRAJ48*01_F_J-REGION_57nt	16	chr10	22265728	22265728	255	57M	TRAJ48	TRAJ48	57	F
TRAJ49*01_F_J-REGION_63nt	16	chr10	22267748	22267748	255	63M	TRAJ49	TRAJ49	63	F
TRAJ50*01_F_J-REGION_56nt	16	chr10	22268638	22268638	255	56M	TRAJ50	TRAJ50	56	F
TRAJ51*01_F_J-REGION_56nt	16	chr10	22269521	22269521	255	56M	TRAJ51	TRAJ51	56	F
TRAJ52*01_F_J-REGION_69nt	16	chr10	22271866	22271866	255	69M	TRAJ52	TRAJ52	69	F
TRAJ53*01_F_J-REGION_66nt	16	chr10	22275075	22275075	255	66M	TRAJ53	TRAJ53	66	F
TRAJ54*01_F_J-REGION_64nt	16	chr10	22275730	22275730	255	64M	TRAJ54	TRAJ54	64	F
TRAJ55*01_F_J-REGION_58nt	16	chr10	22278486	22278486	255	58M	TRAJ55	TRAJ55	58	F
TRAJ56*01_F_J-REGION_63nt	16	chr10	22279115	22279115	255	63M	TRAJ56	TRAJ56	63	F
TRAJ57*01_F_J-REGION_63nt	16	chr10	22280353	22280353	255	63M	TRAJ57	TRAJ57	63	F
TRAJ58*01_F_J-REGION_54nt	16	chr10	22281518	22281518	255	54M	TRAJ58	TRAJ58	54	F
TRAJ59*01_F_J-REGION_57nt	16	chr10	22281752	22281752	255	57M	TRAJ59	TRAJ59	57	F
TRAJ60*01_P_J-REGION_61nt	16	chr10	22282718	22282718	255	61M	TRAJ60	TRAJ60	61	P
TRDV3*01_F_V-REGION_295nt	0	chr10	22291510	22291510	255	295M	TRDV3	TRDV3	295	F
TRDC*01_F_EX4UTR_900nt	16	chr10	22294191	22294191	255	900M	TRDC_EX4UTR	TRDC_EX4UTR	900	F
TRDC*01_F_EX3_114nt	16	chr10	22296501	22296501	255	114M	TRDC_EX3	TRDC_EX3	114	F
TRDC*01_F_EX2_75nt	16	chr10	22297022	22297022	255	75M	TRDC_EX2	TRDC_EX2	75	F
TRDC*01_F_EX1_279nt	16	chr10	22297686	22297686	255	279M	TRDC_EX1	TRDC_EX1	279	F
TRDJ3*01_F_J-REGION_59nt	16	chr10	22300569	22300569	255	59M	TRDJ3	TRDJ3	59	F
TRDJ2*01_ORF_J-REGION_52nt	16	chr10	22302930	22302930	255	52M	TRDJ2	TRDJ2	52	ORF
TRDJ4*01_F_J-REGION_49nt	16	chr10	22304340	22304340	255	49M	TRDJ4	TRDJ4	49	F
TRDJ1*01_F_J-REGION_54nt	16	chr10	22310690	22310690	255	54M	TRDJ1	TRDJ1	54	F
TRDD8*01_F_D-REGION_11nt	272	chr10	22311723	22311723	255	11M	TRDD9	TRDD9	11	F
TRDD7*01_F_D-REGION_9nt	272	chr10	22328835	22328835	255	9M	TRDD8	TRDD8	9	F
TRDD6*01_F_D-REGION_13nt	272	chr10	22337284	22337284	255	13M	TRDD7	TRDD7	13	F
TRDD5*01_F_D-REGION_15nt	16	chr10	22356881	22356881	1	15M	TRDD6	TRDD6	15	F
TRDD9*01_ORF_D-REGION_9nt	272	chr10	22367975	22367975	255	9M	TRDD5	TRDD5	9	ORF
TRDD4*01_F_D-REGION_15nt	16	chr10	22375689	22375689	36	15M	TRDD4	TRDD4	15	F
TRDD3*01_ORF_D-REGION_9nt	272	chr10	22385391	22385391	255	9M	TRDD3	TRDD3	9	ORF
TRDD2*01_F_D-REGION_13nt	272	chr10	22393190	22393190	255	13M	TRDD2	TRDD2	13	F
TRDD1*01_ORF_D-REGION_9nt	272	chr10	22405233	22405233	255	9M	TRDD1	TRDD1	9	ORF
TRDV2*01_F_V-REGION_291nt	16	chr10	22422883	22422883	255	291M	TRDV2	TRDV2	291	F
TRDV4*01_ORF_V-REGION_288nt	16	chr10	22449574	22449574	255	288M	TRDV4	TRDV4	288	ORF
TRAV46*01_P_V-REGION_267nt	16	chr10	22456581	22456581	255	267M	TRAV46	TRAV46	267	P
TRDV5-1*01_F_V-REGION_282nt	272	chr10	22493338	22493338	255	282M	TRDV5-2	TRDV5-2	282	F
TRDV5-1*01_F_V-REGION_282nt	16	chr10	22527648	22527648	12	282M	TRDV5-1	TRDV5-1	282	F
TRAV41*01_F_V-REGION_271nt	16	chr10	22559530	22559530	255	271M	TRAV41	TRAV41	271	F
TRAV40*01_P_V-REGION_146nt	16	chr10	22563591	22563591	255	146M	TRAV40	TRAV40	146	P
TRAV39-2*01_ORF_V-REGION_277nt	16	chr10	22577287	22577287	21	277M	TRAV39-2	TRAV39-2	277	ORF
TRAV38-1*02_F_V-REGION_289nt	272	chr10	22589508	22589508	255	289M	TRAV38-8	TRAV38-8	289	F
TRAV38-5*01_F_V-REGION_286nt	16	chr10	22597499	22597499	34	286M	TRAV38-7	TRAV38-7	286	F
TRAV38-1*02_F_V-REGION_289nt	16	chr10	22604679	22604679	6	289M	TRAV38-6	TRAV38-6	289	F
TRAV37-1*01_P_V-REGION_263nt	272	chr10	22609984	22609984	255	263M	TRAV37-3	TRAV37-3	263	P
TRAV36-2*01_F_V-REGION_277nt	16	chr10	22644158	22644158	34	277M	TRAV36-3	TRAV36-3	277	F
TRAV35-1*01_F_V-REGION_275nt	272	chr10	22651962	22651962	255	275M	TRAV35-3	TRAV35-3	275	F
TRAV34-2*01_P_V-REGION_275nt	272	chr10	22665478	22665478	255	275M	TRAV34-7	TRAV34-5	275	P
TRAV33-3*02_F_V-REGION_288nt	16	chr10	22685219	22685219	6	288M	TRAV33-9	TRAV33-6	288	F
TRAV29-2*01_F_V-REGION_281nt	272	chr10	22688709	22688709	255	281M	TRAV29-6	TRAV29-4	281	F
TRAV28-1*01_F_V-REGION_271nt	272	chr10	22694999	22694999	255	271M	TRAV28-6	TRAV28-4	271	F
TRAV33-2*01_P_V-REGION_1174nt	272	chr10	22698704	22698704	255	216M3I955M	TRAV33-8	TRAV33-5	1177	P
TRAV34-1*01_P_V-REGION_272nt	16	chr10	22709162	22709162	6	272M	TRAV34-6	TRAV34-4	272	P
TRAV26*01_P_V-REGION_274nt	16	chr10	22712950	22712950	18	274M	TRAV26-3	TRAV26-2	274	P
TRAV33-1*01_P_V-REGION_277nt	272	chr10	22732198	22732198	255	72M1D10M1D112M1I82M	TRAV33-7	TRAV33-4	278	P
TRAV29-1*01_ORF_V-REGION_280nt	16	chr10	22740475	22740475	0	280M	TRAV29-5	TRAV29-3	280	P
TRAV28-1*01_F_V-REGION_271nt	16	chr10	22748691	22748691	6	271M	TRAV28-5	TRAV28-3	271	F
TRAV27*01_P_V-REGION_275nt	272	chr10	22758623	22758623	255	9M3D266M	TRAV27-3	TRAV27-2	275	F
TRAV44-9*01_F_V-REGION_277nt	16	chr10	22776347	22776347	26	277M	TRAV44-32	TRAV44-29	277	F
TRAV25-8*01_F_V-REGION_274nt	16	chr10	22783946	22783946	12	274M	TRAV25-20	TRAV25-19	274	F
TRDV1-15*01_F_V-REGION_293nt	272	chr10	22794441	22794441	255	293M	TRDV1-59	TRDV1-52	293	F
TRAV22-7*02_F_V-REGION_264nt	16	chr10	22805920	22805920	32	264M	TRAV22-28	TRAV22-26	264	F
TRAV8-3*01_P_V-REGION_281nt	272	chr10	22806846	22806846	255	281M	TRAV8-11	TRAV8-9	281	P
TRDV1-14*01_F_V-REGION_296nt	16	chr10	22817535	22817535	36	296M	TRDV1-58	TRDV1-51	296	F
TRAV44-1*01_F_V-REGION_277nt	272	chr10	22827199	22827199	255	277M	TRAV44-31	TRAV44-28	277	P
TRDV1-13*02_F_V-REGION_287nt	16	chr10	22834399	22834399	35	287M	TRDV1-57	TRDV1-50	287	F
TRAV25-5*01_P_V-REGION_274nt	16	chr10	22846533	22846533	36	274M	TRAV25-19	TRAV25-18	274	P
TRAV24-4*01_F_V-REGION_277nt	272	chr10	22857472	22857472	255	277M	TRAV24-13	TRAV24-12	277	ORF
TRDV1-12*01_F_V-REGION_287nt	16	chr10	22863509	22863509	17	287M	TRDV1-56	TRDV1-49	287	F
TRAV44-7*01_P_V-REGION_272nt	16	chr10	22875390	22875390	12	272M	TRAV44-30	TRAV44-27	272	P
TRAV23-8*01_P_V-REGION_280nt	272	chr10	22885388	22885388	255	280M	TRAV23-19	TRAV23-18	280	P
TRAV22-13*01_P_V-REGION_270nt	272	chr10	22886585	22886585	255	270M	TRAV22-27	TRAV22-25	270	P
TRAV44-1*01_F_V-REGION_277nt	272	chr10	22889595	22889595	255	277M	TRAV44-29	TRAV44-26	277	F
TRDV1-18*01_F_V-REGION_286nt	272	chr10	22903699	22903699	255	286M	TRDV1-55	TRDV1-48	286	F
TRAV25-4*01_F_V-REGION_273nt	16	chr10	22910047	22910047	34	273M	TRAV25-18	TRAV25-17	273	F
TRAV19-1*01_F_V-REGION_288nt	272	chr10	22919163	22919163	255	288M	TRAV19-5	TRAV19-5	288	F
TRAV45-9*01_P_V-REGION_284nt	16	chr10	22921342	22921342	6	284M	TRAV45-24	TRAV45-24	284	P
TRAV45-4*01_F_V-REGION_284nt	272	chr10	22937602	22937602	255	284M	TRAV45-23	TRAV45-23	284	F
TRAV45-14*02_F_V-REGION_284nt	272	chr10	22943678	22943678	255	284M	TRAV45-22	TRAV45-22	284	F
TRAV45-14*02_F_V-REGION_284nt	272	chr10	22963911	22963911	255	284M	TRAV45-21	TRAV45-21	284	F
TRAV18-1*01_F_V-REGION_278nt	272	chr10	22968091	22968091	255	122M3D30M2I71M1I52M	TRAV18-6	TRAV18-6	278	P
TRAV17-2*01_F_V-REGION_280nt	272	chr10	22979697	22979697	255	280M	TRAV17-4	TRAV17-4	280	F
TRAV43-1*01_F_V-REGION_271nt	16	chr10	22983908	22983908	34	271M	TRAV43-5	TRAV43-5	271	F
TRAV8-4*01_P_V-REGION_280nt	16	chr10	22987176	22987176	255	280M	TRAV8-10	TRAV8-8	280	P
TRDV1-15*01_F_V-REGION_293nt	272	chr10	22993378	22993378	255	293M	TRDV1-54	TRDV1-47	293	F
TRAV22-11*01_F_V-REGION_270nt	16	chr10	23005008	23005008	21	270M	TRAV22-26	TRAV22-24	270	F
TRAV8-3*01_P_V-REGION_281nt	16	chr10	23005947	23005947	6	281M	TRAV8-9	TRAV8-7	281	P
TRDV1-22*01_ORF_V-REGION_284nt	16	chr10	23016647	23016647	16	284M	TRDV1-53	TRDV1-46	284	ORF
TRAV44-13*01_P_V-REGION_276nt	16	chr10	23026344	23026344	34	276M	TRAV44-28	TRAV44-25	276	P
TRDV1-13*02_F_V-REGION_287nt	272	chr10	23044570	23044570	255	202M3D85M	TRDV1-52	TRDV1-45	290	F
TRAV25-3D*01_P_V-REGION_274nt	272	chr10	23051638	23051638	255	274M	TRAV25-17	TRAV25-16	274	P
TRAV24-2*02_F_V-REGION_277nt	272	chr10	23060162	23060162	255	277M	TRAV24-12	TRAV24-11	277	F
TRDV1-20*01_P_V-REGION_150nt	16	chr10	23065371	23065371	6	150M	TRDV1-51	TRDV1-44	150	P
TRAV44-12*01_P_V-REGION_268nt	16	chr10	23070748	23070748	38	268M	TRAV44-27	TRAV44-24	268	P
TRAV23-8*01_P_V-REGION_280nt	16	chr10	23076911	23076911	1	280M	TRAV23-18	TRAV23-17	280	ORF
TRAV22-10*01_ORF_V-REGION_246nt	16	chr10	23078110	23078110	27	246M	TRAV22-25	TRAV22-23	246	P
TRAV44-11*01_P_V-REGION_281nt	16	chr10	23084595	23084595	34	281M	TRAV44-26	TRAV44-23	281	P
TRDV1-19*01_F_V-REGION_287nt	16	chr10	23093494	23093494	36	287M	TRDV1-50	TRDV1-43	287	F
TRAV25-10*01_P_V-REGION_273nt	16	chr10	23100152	23100152	22	273M	TRAV25-16	TRAV25-15	273	P
TRAV23-8*01_P_V-REGION_280nt	272	chr10	23102191	23102191	255	280M	TRAV23-17	TRAV23-16	280	ORF
TRAV22-9*01_P_V-REGION_269nt	16	chr10	23103390	23103390	34	269M	TRAV22-24	TRAV22-22	269	P
TRDV1-18*01_F_V-REGION_286nt	16	chr10	23113654	23113654	11	286M	TRDV1-49	TRDV1-42	286	F
TRAV25-9*01_P_V-REGION_274nt	16	chr10	23120558	23120558	17	274M	TRAV25-15	TRAV25-14	274	P
TRAV44-10*01_F_V-REGION_277nt	16	chr10	23134344	23134344	11	277M	TRAV44-25	TRAV44-22	277	ORF
TRDV1-17*02_ORF_V-REGION_260nt	16	chr10	23146002	23146002	255	260M	TRDV1-48	TRDV1-41	260	ORF
TRAV23-7*02_P_V-REGION_276nt	16	chr10	23151199	23151199	21	276M	TRAV23-16	TRAV23-15	276	P
TRAV22-14*01_F_V-REGION_270nt	272	chr10	23166358	23166358	255	270M	TRAV22-23	TRAV22-21	270	F
TRAV24-3*01_P_V-REGION_878nt	16	chr10	23171008	23171008	255	878M	TRAV24-11	TRAV24-10	878	P
TRDV1-16*01_F_V-REGION_293nt	16	chr10	23181889	23181889	22	293M	TRDV1-47	TRDV1-40	293	F
TRAV23-6*01_P_V-REGION_311nt	16	chr10	23186601	23186601	14	210M3D7M1D94M	TRAV23-15	TRAV23-14	315	P
TRAV39-1*01_F_V-REGION_274nt	16	chr10	23197178	23197178	21	274M	TRAV39-1	TRAV39-1	274	F
TRAV38-1*02_F_V-REGION_289nt	272	chr10	23214848	23214848	255	289M	TRAV38-5	TRAV38-5	289	F
TRAV38-1*02_F_V-REGION_289nt	272	chr10	23222903	23222903	255	289M	TRAV38-4	TRAV38-4	289	F
TRAV38-1*02_F_V-REGION_289nt	272	chr10	23225777	23225777	255	289M	TRAV38-3	TRAV38-3	289	F
TRAV37-1*01_P_V-REGION_263nt	272	chr10	23230786	23230786	255	263M	TRAV37-2	TRAV37-2	263	P
TRAV36-1*01_P_V-REGION_268nt	16	chr10	23267144	23267144	6	268M	TRAV36-2	TRAV36-2	268	P
TRAV35-1*01_F_V-REGION_275nt	272	chr10	23274945	23274945	255	275M	TRAV35-2	TRAV35-2	275	F
TRAV34-2*01_P_V-REGION_275nt	16	chr10	23288249	23288249	1	275M	TRAV34-5	TRAV34-3	275	P
TRAV34-2*01_P_V-REGION_275nt	272	chr10	23303195		255	55M1D72M2D115M1I19M1I12M	TRAV34-4		276	P
TRAV33-3*01_P_V-REGION_287nt	272	chr10	23322848		255	13M1D12M2I132M1I127M	TRAV33-6		285	P
TRAV29-2*02_F_V-REGION_281nt	272	chr10	23326315		255	57M2D41M1I3M1I51M1I31M1D95M	TRAV29-4		281	P
TRAV28-3*01_F_V-REGION_271nt	272	chr10	23332577		255	62M1D4M1I2M2D136M3D1M1I64M	TRAV28-4		275	P
TRAV33-2*02_P_V-REGION_1177nt	272	chr10	23336254		255	71M6I139M5I29M3I141M15D69M2I25M1D129M1D15M1D196M1I42M1D28M2I57M1I35M1I180M	TRAV33-5		1175	P
TRAV34-1*01_P_V-REGION_272nt	272	chr10	23346678		255	62M1I7M1I62M1D107M1I31M	TRAV34-3		270	P
TRAV26*02_P_V-REGION_277nt	272	chr10	23350428		255	10M4D4M1I1M1I3M1I19M2D68M1D3M1D118M3I24M2D21M	TRAV26-2		281	P
TRAV33-1*01_P_V-REGION_277nt	272	chr10	23369588		255	7M1I40M1I23M1D10M1D9M1I5M1D68M1D28M2I45M3D4M2I2M1D29M	TRAV33-4		278	P
TRAV29-1*01_ORF_V-REGION_280nt	16	chr10	23377848		7	39M1D30M1D22M2D26M1D163M	TRAV29-3		285	P
TRAV28-1*01_F_V-REGION_271nt	272	chr10	23386015		255	258M1I12M	TRAV28-3		270	P
TRAV27*01_P_V-REGION_275nt	272	chr10	23395906		255	9M3D126M4I44M1I25M2D5M2I59M	TRAV27-2		273	P
TRAV44-9*01_F_V-REGION_277nt	272	chr10	23413547		255	92M2I20M5D47M1I115M	TRAV44-24		279	P
TRAV25-8*01_F_V-REGION_274nt	272	chr10	23421141		255	48M1D104M2I65M3I1M1I50M	TRAV25-14		269	P
TRDV1-15*01_F_V-REGION_293nt	272	chr10	23431582		255	16M2I12M1I40M1I13M1I11M1D196M	TRDV1-46		289	P
TRAV22-7*02_F_V-REGION_264nt	272	chr10	23443010		255	65M3D86M2I31M2D54M1I25M	TRAV22-22		266	P
TRAV8-3*01_P_V-REGION_281nt	272	chr10	23443931		255	122M1I2M1I13M2I87M1I52M	TRAV8-8		276	P
TRDV1-14*01_F_V-REGION_296nt	272	chr10	23454552		255	24M1I5M1D80M1I185M	TRDV1-45		295	P
TRAV38-1*02_F_V-REGION_289nt	272	chr10	23460016	23303507	255	289M	TRAV38-2	TRAV38-2	289	F
TRAV38-1*02_F_V-REGION_289nt	272	chr10	23462893	23306384	255	289M	TRAV38-1	TRAV38-1	289	F
TRAV37-1*01_P_V-REGION_263nt	272	chr10	23467877	23311368	255	263M	TRAV37-1	TRAV37-1	263	P
TRAV36-1*01_P_V-REGION_268nt	272	chr10	23504097	23347588	255	268M	TRAV36-1	TRAV36-1	268	P
TRAV35-1*01_F_V-REGION_275nt	16	chr10	23511898	23355389	1	275M	TRAV35-1	TRAV35-1	275	F
TRAV34-2*01_P_V-REGION_275nt	272	chr10	23525198	23368689	255	275M	TRAV34-2	TRAV34-2	275	P
TRAV33-3*02_F_V-REGION_288nt	272	chr10	23544954	23388445	255	288M	TRAV33-3	TRAV33-3	288	F
TRAV29-2*01_F_V-REGION_281nt	272	chr10	23548492	23391983	255	281M	TRAV29-2	TRAV29-2	281	F
TRAV28-1*01_F_V-REGION_271nt	272	chr10	23554468	23397959	255	271M	TRAV28-2	TRAV28-2	271	F
TRAV33-2*01_P_V-REGION_1174nt	272	chr10	23558181	23401672	255	72M2I145M2D775M1D180M	TRAV33-2	TRAV33-2	1175	P
TRAV34-1*01_P_V-REGION_272nt	272	chr10	23565634	23409125	255	272M	TRAV34-1	TRAV34-1	272	P
TRAV26*02_P_V-REGION_277nt	272	chr10	23568661	23412152	255	277M	TRAV26-1	TRAV26-1	277	P
TRAV33-1*01_P_V-REGION_277nt	16	chr10	23580058	23423549	6	277M	TRAV33-1	TRAV33-1	277	P
TRAV29-1*01_ORF_V-REGION_280nt	272	chr10	23588370	23431861	255	280M	TRAV29-1	TRAV29-1	280	F
TRAV28-1*01_F_V-REGION_271nt	272	chr10	23596593	23440084	255	271M	TRAV28-1	TRAV28-1	271	F
TRAV27*02_ORF_V-REGION_274nt	272	chr10	23606478	23449969	255	274M	TRAV27-1	TRAV27-1	274	F
TRAV44-15*01_ORF_V-REGION_277nt	272	chr10	23624168	23467659	255	277M	TRAV44-23	TRAV44-21	277	P
TRAV25-6*01_P_V-REGION_272nt	16	chr10	23631763	23475254	30	272M	TRAV25-13	TRAV25-13	272	P
TRDV1-15*01_F_V-REGION_293nt	16	chr10	23642202	23485693	6	293M	TRDV1-44	TRDV1-39	293	F
TRAV22-7*02_F_V-REGION_264nt	272	chr10	23653915	23497406	255	264M	TRAV22-21	TRAV22-20	264	F
TRAV8-3*01_P_V-REGION_281nt	272	chr10	23654848	23498339	255	265M1I15M	TRAV8-7	TRAV8-6	280	P
TRDV1-3*01_F_V-REGION_281nt	272	chr10	23665866	23509357	255	281M	TRDV1-43	TRDV1-38	281	F
TRAV44-1*01_F_V-REGION_277nt	272	chr10	23692291	23535782	255	277M	TRAV44-22	TRAV44-20	277	F
TRAV25-2*01_P_V-REGION_273nt	16	chr10	23703278	23546769	0	273M	TRAV25-12	TRAV25-12	273	F
TRAV24-2*02_F_V-REGION_277nt	272	chr10	23709939	23553430	255	277M	TRAV24-10	TRAV24-9	277	F
TRDV1-24*01_F_V-REGION_287nt	272	chr10	23716000	23559491	255	154M1D133M	TRDV1-42	TRDV1-37	288	P
TRAV44-1*01_F_V-REGION_277nt	272	chr10	23721316	23564807	255	277M	TRAV44-21	TRAV44-19	277	P
TRAV23-8D*02_P_V-REGION_280nt	272	chr10	23731300	23574791	255	280M	TRAV23-14	TRAV23-13	280	ORF
TRAV22-13*01_P_V-REGION_270nt	272	chr10	23732497	23575988	255	270M	TRAV22-20	TRAV22-19	270	P
TRAV44-1*01_F_V-REGION_277nt	272	chr10	23735506	23578997	255	277M	TRAV44-20	TRAV44-18	277	P
TRDV1-18*01_F_V-REGION_286nt	272	chr10	23745728	23589219	255	286M	TRDV1-41	TRDV1-36	286	F
TRAV25-8*01_F_V-REGION_274nt	272	chr10	23751996	23595487	255	274M	TRAV25-11	TRAV25-11	274	F
TRAV44-10*01_F_V-REGION_277nt	272	chr10	23758673	23602164	255	277M	TRAV44-19	TRAV44-17	277	ORF
TRDV1-17*01_ORF_V-REGION_293nt	16	chr10	23769998	23613489	34	293M	TRDV1-40	TRDV1-35	293	ORF
TRAV23-7*01_P_V-REGION_275nt	272	chr10	23775172	23618663	255	103M4I1M2I165M	TRAV23-13	TRAV23-12	269	P
TRAV22-14*01_F_V-REGION_270nt	272	chr10	23783745	23627236	255	270M	TRAV22-19	TRAV22-18	270	F
TRAV24-5*01_P_V-REGION_268nt	16	chr10	23789060	23632551	30	268M	TRAV24-9	TRAV24-8	268	P
TRDV1-16*01_F_V-REGION_293nt	272	chr10	23801516	23645007	255	293M	TRDV1-39	TRDV1-34	293	P
TRAV23-12*01_P_V-REGION_295nt	272	chr10	23806238	23649729	255	194M3I98M	TRAV23-12	TRAV23-11	292	P
TRAV22-2*01_F_V-REGION_270nt	272	chr10	23811627	23655118	255	270M	TRAV22-18	TRAV22-17	270	F
TRAV24-1*01_P_V-REGION_277nt	272	chr10	23816247	23659738	255	277M	TRAV24-8	TRAV24-7	277	P
TRDV1-2*01_F_V-REGION_293nt	272	chr10	23821900	23665391	255	4M5I284M	TRDV1-38	TRDV1-33	293	F
TRAV22-13*01_P_V-REGION_270nt	272	chr10	23827441	23670932	255	270M	TRAV22-17	TRAV22-16	270	F
TRAV44-1*01_F_V-REGION_277nt	272	chr10	23830499	23673990	255	277M	TRAV44-18	TRAV44-16	277	F
TRAV25-4*01_F_V-REGION_273nt	272	chr10	23840861	23684352	255	80M1D2M1I190M	TRAV25-10	TRAV25-10	273	F
TRDV1-33*01_F_V-REGION_293nt	272	chr10	23852997	23696488	255	293M	TRDV1-37	TRDV1-32	293	F
TRAV23-1*01_F_V-REGION_280nt	272	chr10	23859519	23703010	255	280M	TRAV23-11	TRAV23-10	280	F
TRAV22-1*01_F_V-REGION_270nt	272	chr10	23866927	23710418	255	270M	TRAV22-16	TRAV22-15	270	P
TRAV8-1*01_F_V-REGION_284nt	272	chr10	23871348	23714839	255	284M	TRAV8-6	TRAV8-5	284	F
TRAV21-4*01_F_V-REGION_279nt	272	chr10	23874853	23718344	255	279M	TRAV21-2	TRAV21-2	279	F
TRAV20-1*01_F_V-REGION_268nt	272	chr10	23882884	23726375	255	268M	TRAV20-3	TRAV20-3	268	F
TRAV19-1*01_F_V-REGION_288nt	272	chr10	23891142	23734633	255	288M	TRAV19-4	TRAV19-4	288	F
TRAV45-14*02_F_V-REGION_284nt	272	chr10	23893317	23736808	255	284M	TRAV45-20	TRAV45-20	284	F
TRAV45-14*02_F_V-REGION_284nt	272	chr10	23909757	23753248	255	284M	TRAV45-19	TRAV45-19	284	F
TRAV45-15*01_F_V-REGION_284nt	272	chr10	23915103	23758594	255	284M	TRAV45-18	TRAV45-18	284	F
TRAV45-3*01_F_V-REGION_284nt	16	chr10	23920792	23764283	6	284M	TRAV45-17	TRAV45-17	284	F
TRAV18-3*01_P_V-REGION_277nt	16	chr10	23925327	23768818	30	277M	TRAV18-5	TRAV18-5	277	F
TRAV17-2*01_F_V-REGION_280nt	16	chr10	23936614	23780105	12	280M	TRAV17-3	TRAV17-3	280	F
TRAV16*01_F_V-REGION_272nt	272	chr10	23943616	23787107	255	272M	TRAV16-2	TRAV16-2	272	F
TRAV12-1*01_F_V-REGION_277nt	272	chr10	23956324	23799815	255	277M	TRAV12-6	TRAV12-6	277	F
TRAV11-1*01_P_V-REGION_279nt	272	chr10	23967781	23811272	255	279M	TRAV11-6	TRAV11-6	279	P
TRAV10-3*01_ORF_V-REGION_280nt	272	chr10	23969293	23812784	255	280M	TRAV10-6	TRAV10-6	280	ORF
TRAV9-2*01_P_V-REGION_280nt	272	chr10	23976969	23820460	255	100M1D180M	TRAV9-13	TRAV9-13	281	P
TRAV14-1*01_F_V-REGION_290nt	272	chr10	23986507	23829998	255	290M	TRAV14-9	TRAV14-9	290	P
TRAV13-3*02_P_V-REGION_278nt	272	chr10	23990238	23833729	255	223M2D55M	TRAV13-9	TRAV13-9	280	F
TRAV43-1*01_F_V-REGION_271nt	272	chr10	23994647	23838138	255	271M	TRAV43-4	TRAV43-4	271	F
TRAV9-3*01_F_V-REGION_281nt	272	chr10	23999795	23843286	255	281M	TRAV9-12	TRAV9-12	281	F
TRAV14-4*01_ORF_V-REGION_290nt	272	chr10	24018719	23862210	255	238M4I48M	TRAV14-8	TRAV14-8	286	P
TRAV13-4*01_F_V-REGION_277nt	272	chr10	24023994	23867485	255	277M	TRAV13-8	TRAV13-8	277	F
TRAV9-1*01_F_V-REGION_281nt	272	chr10	24028385	23871876	255	281M	TRAV9-11	TRAV9-11	281	F
TRAV5*01_F_V-REGION_280nt	272	chr10	24072339	23915830	255	280M	TRAV5-4	TRAV5-3	280	F
TRAV4*01_P_V-REGION_277nt	272	chr10	24083485	23926976	255	277M	TRAV4-4	TRAV4-3	277	P
TRDV1-15*01_F_V-REGION_293nt	272	chr10	24092271	23935762	255	293M	TRDV1-36	TRDV1-31	293	F
TRAV22-11*01_F_V-REGION_270nt	272	chr10	24104065	23947556	255	270M	TRAV22-15	TRAV22-14	270	P
TRAV8-3*01_P_V-REGION_281nt	272	chr10	24105003	23948494	255	220M1I60M	TRAV8-5	TRAV8-4	280	P
TRDV1-3*01_F_V-REGION_281nt	272	chr10	24116121	23959612	255	188M6D93M	TRDV1-35	TRDV1-30	287	F
TRAV44-1*01_F_V-REGION_277nt	272	chr10	24126022	23969513	255	277M	TRAV44-17	TRAV44-15	277	F
TRDV1-13*02_F_V-REGION_287nt	272	chr10	24132775	23976266	255	287M	TRDV1-34	TRDV1-29	287	F
TRAV25-12*02_P_V-REGION_273nt	272	chr10	24138897	23982388	255	102M3I3M1I164M	TRAV25-9	TRAV25-9	269	P
TRAV24-1*01_P_V-REGION_277nt	272	chr10	24145263	23988754	255	277M	TRAV24-7	TRAV24-6	277	P
TRDV1-24*01_F_V-REGION_287nt	272	chr10	24151104	23994595	255	287M	TRDV1-33	TRDV1-28	287	F
TRAV44-14*01_P_V-REGION_276nt	16	chr10	24156499	23999990	21	276M	TRAV44-16	TRAV44-14	276	P
TRDV1-25*01_F_V-REGION_287nt	16	chr10	24163957	24007448	255	287M	TRDV1-32	TRDV1-27	287	F
TRAV44-1*01_F_V-REGION_277nt	272	chr10	24174461	24017952	255	277M	TRAV44-15	TRAV44-13	277	ORF
TRAV23-5*01_P_V-REGION_279nt	272	chr10	24184421	24027912	255	95M1I183M	TRAV23-10	TRAV23-9	278	P
TRAV22-16*01_F_V-REGION_270nt	272	chr10	24185616	24029107	255	270M	TRAV22-14	TRAV22-13	270	F
TRAV44-1*01_F_V-REGION_277nt	272	chr10	24188625	24032116	255	277M	TRAV44-14	TRAV44-12	277	F
TRDV1-18*01_F_V-REGION_286nt	272	chr10	24198626	24042117	255	286M	TRDV1-31	TRDV1-26	287	F
TRAV25-4*01_F_V-REGION_273nt	272	chr10	24205054	24048545	255	273M	TRAV25-8	TRAV25-8	273	P
TRAV24-1*01_P_V-REGION_277nt	272	chr10	24209103	24052594	255	277M	TRAV24-6	TRAV24-5	277	P
TRDV1S37*01_F_V-REGION_287nt	16	chr10	24215319	24058810	12	287M	TRDV1-30	TRDV1-25	287	F
TRAV44-1*01_F_V-REGION_277nt	272	chr10	24231694	24075185	255	277M	TRAV44-13	TRAV44-11	277	P
TRAV20-1*01_F_V-REGION_268nt	272	chr10	24244147	24087638	255	268M	TRAV20-2	TRAV20-2	268	ORF
TRAV19-1*01_F_V-REGION_288nt	272	chr10	24252387	24095878	255	288M	TRAV19-3	TRAV19-3	288	P
TRAV45-14*02_F_V-REGION_284nt	272	chr10	24254592	24098083	255	284M	TRAV45-16	TRAV45-16	284	F
TRAV45-15*01_F_V-REGION_284nt	272	chr10	24261322	24104813	255	284M	TRAV45-15	TRAV45-15	284	F
TRAV45-3*01_F_V-REGION_284nt	272	chr10	24267245	24110736	255	284M	TRAV45-14	TRAV45-14	284	F
TRAV45-14*02_F_V-REGION_284nt	272	chr10	24284820	24128311	255	284M	TRAV45-13	TRAV45-13	284	F
TRAV18-5*01_ORF_V-REGION_281nt	272	chr10	24288969	24132460	255	281M	TRAV18-4	TRAV18-4	281	ORF
TRAV12-2*02_F_V-REGION_278nt	272	chr10	24305837	24149328	255	278M	TRAV12-5	TRAV12-5	278	F
TRAV11-1*01_P_V-REGION_279nt	272	chr10	24315659	24159150	255	70M2I207M	TRAV11-5	TRAV11-5	277	P
TRAV10-3*01_ORF_V-REGION_280nt	272	chr10	24317180	24160671	255	280M	TRAV10-5	TRAV10-5	280	F
TRAV9-2*01_P_V-REGION_280nt	272	chr10	24322224	24165715	255	280M	TRAV9-10	TRAV9-10	280	P
TRAV14-1*01_F_V-REGION_290nt	272	chr10	24331820	24175311	255	290M	TRAV14-7	TRAV14-7	290	F
TRAV13-3*02_P_V-REGION_278nt	272	chr10	24335525	24179016	255	223M2D55M	TRAV13-7	TRAV13-7	280	F
TRAV43-1*01_F_V-REGION_271nt	272	chr10	24339912	24183403	255	271M	TRAV43-3	TRAV43-3	271	F
TRAV9-3*01_F_V-REGION_281nt	272	chr10	24345044	24188535	255	281M	TRAV9-9	TRAV9-9	281	P
TRAV14-4*01_ORF_V-REGION_290nt	272	chr10	24362590	24206081	255	290M	TRAV14-6	TRAV14-6	290	P
TRAV13-4*01_F_V-REGION_277nt	16	chr10	24367933	24211424	1	277M	TRAV13-6	TRAV13-6	277	F
TRAV9-1*01_F_V-REGION_281nt	272	chr10	24371578	24215069	255	281M	TRAV9-8	TRAV9-8	281	F
TRAV6*01_P_V-REGION_277nt	272	chr10	24379419	24222910	255	277M	TRAV6-3	TRAV6-2	277	P
TRAV5*01_F_V-REGION_280nt	272	chr10	24388572	24232063	255	280M	TRAV5-3	TRAV5-2	280	F
TRAV4*01_P_V-REGION_277nt	272	chr10	24407858	24251349	255	277M	TRAV4-3	TRAV4-2	277	P
TRDV1-15*01_F_V-REGION_293nt	272	chr10	24415343	24258834	255	293M	TRDV1-29	TRDV1-24	293	F
TRAV22-7*01_P_V-REGION_260nt	272	chr10	24426816	24270307	255	160M1D100M	TRAV22-13	TRAV22-12	261	F
TRAV8-3*01_P_V-REGION_281nt	272	chr10	24427745	24271236	255	281M	TRAV8-4	TRAV8-3	281	P
TRDV1-14*01_F_V-REGION_296nt	272	chr10	24438489	24281980	255	183M4I4M5I100M	TRDV1-28	TRDV1-23	287	F
TRAV44-1*01_F_V-REGION_277nt	272	chr10	24469085	24312576	255	277M	TRAV44-12	TRAV44-10	277	F
TRDV1-13*01_F_V-REGION_287nt	272	chr10	24477712	24321203	255	287M	TRDV1-27	TRDV1-22	287	F
TRAV25-12*02_P_V-REGION_273nt	272	chr10	24483711	24327202	255	273M	TRAV25-7	TRAV25-7	273	F
TRAV24-2*02_F_V-REGION_277nt	272	chr10	24490530	24334021	255	277M	TRAV24-5	TRAV24-4	277	F
TRDV1-20*01_P_V-REGION_150nt	272	chr10	24496471	24339962	255	32M1I117M	TRDV1-26	TRDV1-21	150	P
TRAV44-5*01_P_V-REGION_277nt	272	chr10	24501508	24344999	255	277M	TRAV44-11	TRAV44-9	277	P
TRDV1-8*01_F_V-REGION_287nt	272	chr10	24510182	24353673	255	287M	TRDV1-25	TRDV1-20	287	F
TRAV23-4*01_P_V-REGION_177nt	272	chr10	24514978	24358469	255	177M	TRAV23-9	TRAV23-8	177	P
TRAV44-10*01_F_V-REGION_277nt	272	chr10	24521549	24365040	255	277M	TRAV44-10	TRAV44-8	277	ORF
TRDV1S22*01_ORF_V-REGION_260nt	272	chr10	24535760	24379251	255	260M	TRDV1-24	TRDV1-19	260	F
TRDV1-7*01_F_V-REGION_292nt	272	chr10	24552768	24396259	255	292M	TRDV1-23	TRDV1-18	292	F
TRAV22-5*01_P_V-REGION_186nt	272	chr10	24564015	24407506	255	186M	TRAV22-12	TRAV22-11	186	P
TRDV1-6*01_P_V-REGION_293nt	272	chr10	24569337	24412828	255	293M	TRDV1-22	TRDV1-17	293	P
TRAV23-8*01_P_V-REGION_280nt	272	chr10	24578911	24422402	255	280M	TRAV23-8	TRAV23-7	280	P
TRAV22-16*01_F_V-REGION_270nt	272	chr10	24581365	24424856	255	270M	TRAV22-11	TRAV22-10	270	F
TRAV44-1*01_F_V-REGION_277nt	272	chr10	24584364	24427855	255	277M	TRAV44-9	TRAV44-7	277	F
TRDV1-18*01_F_V-REGION_286nt	272	chr10	24593006	24436497	255	286M	TRDV1-21	TRDV1-16	287	F
TRAV25-8*01_F_V-REGION_274nt	272	chr10	24599356	24442847	255	274M	TRAV25-6	TRAV25-6	274	F
TRDV1-2*01_F_V-REGION_293nt	272	chr10	24609977	24453468	255	254M1I38M	TRDV1-20	TRDV1-15	292	P
TRAV22-16*01_F_V-REGION_270nt	272	chr10	24615502	24458993	255	270M	TRAV22-10	TRAV22-9	270	F
TRAV44-1*01_F_V-REGION_277nt	272	chr10	24618556	24462047	255	277M	TRAV44-8	TRAV44-6	277	F
TRAV25-14*01_ORF_V-REGION_273nt	272	chr10	24631799	24475290	255	184M1I6M1D82M	TRAV25-5	TRAV25-5	273	ORF
TRDV1-33*02_F_V-REGION_293nt	272	chr10	24638915	24482406	255	293M	TRDV1-19	TRDV1-14	293	F
TRAV23-1*01_F_V-REGION_280nt	272	chr10	24644990	24488481	255	280M	TRAV23-7	TRAV23-6	280	P
TRAV45-14*02_F_V-REGION_284nt	272	chr10	24666223	24509714	255	284M	TRAV45-12	TRAV45-12	284	F
TRAV45-14*02_F_V-REGION_284nt	16	chr10	24678545	24522036	7	284M	TRAV45-11	TRAV45-11	284	F
TRAV45-15*01_F_V-REGION_284nt	272	chr10	24684559	24528050	255	284M	TRAV45-10	TRAV45-10	284	F
TRAV18-5*01_ORF_V-REGION_281nt	272	chr10	24690044	24533535	255	281M	TRAV18-3	TRAV18-3	281	ORF
TRAV17-1*01_P_V-REGION_277nt	272	chr10	24701367	24544858	255	200M3D77M	TRAV17-2	TRAV17-2	278	P
TRAV12-2*02_F_V-REGION_278nt	272	chr10	24711389	24554880	255	278M	TRAV12-4	TRAV12-4	278	F
TRAV11-1*01_P_V-REGION_279nt	272	chr10	24721019	24564510	255	279M	TRAV11-4	TRAV11-4	279	P
TRAV10-3*01_ORF_V-REGION_280nt	16	chr10	24722527	24566018	30	280M	TRAV10-4	TRAV10-4	280	ORF
TRAV9-4*01_P_V-REGION_270nt	16	chr10	24727632	24571123	6	270M	TRAV9-7	TRAV9-7	270	P
TRAV14-1*01_F_V-REGION_290nt	272	chr10	24735837	24579328	255	290M	TRAV14-5	TRAV14-5	290	F
TRAV13-3*02_P_V-REGION_278nt	272	chr10	24739624	24583115	255	278M	TRAV13-5	TRAV13-5	278	P
TRAV43-1*01_F_V-REGION_271nt	272	chr10	24741324	24584815	255	271M	TRAV43-2	TRAV43-2	271	F
TRAV9-3*01_F_V-REGION_281nt	272	chr10	24746457	24589948	255	281M	TRAV9-6	TRAV9-6	281	F
TRAV14-4*02_ORF_V-REGION_290nt	272	chr10	24763739	24607230	255	290M	TRAV14-4	TRAV14-4	290	ORF
TRAV13-4*01_F_V-REGION_277nt	272	chr10	24769136	24612627	255	277M	TRAV13-4	TRAV13-4	277	F
TRAV9-1*01_F_V-REGION_281nt	272	chr10	24773685	24617176	255	281M	TRAV9-5	TRAV9-5	281	F
TRAV6*02_P_V-REGION_277nt	272	chr10	24781509	24625000	255	277M	TRAV6-2	TRAV6-1	277	P
TRAV5*03_F_V-REGION_280nt	272	chr10	24790669	24634160	255	280M	TRAV5-2	TRAV5-1	280	F
TRDV1-10*01_F_V-REGION_290nt	16	chr10	24804606	24648097	30	290M	TRDV1-18	TRDV1-13	290	F
TRAV25-8*01_F_V-REGION_274nt	272	chr10	24811644	24655135	255	274M	TRAV25-4	TRAV25-4	274	P
TRAV24-6*01_P_V-REGION_277nt	272	chr10	24818028	24661519	255	277M	TRAV24-4	TRAV24-3	277	P
TRDV1-24*01_F_V-REGION_287nt	16	chr10	24824120	24667611	17	287M	TRDV1-17	TRDV1-12	287	F
TRAV44-1*01_F_V-REGION_277nt	272	chr10	24829306	24672797	255	277M	TRAV44-7	TRAV44-5	277	ORF
TRDV1-8*01_F_V-REGION_287nt	16	chr10	24836736	24680227	30	287M	TRDV1-16	TRDV1-11	287	F
TRAV23-4*01_P_V-REGION_177nt	16	chr10	24841526	24685017	31	177M	TRAV23-6	TRAV23-5	177	P
TRAV44-15*01_ORF_V-REGION_277nt	272	chr10	24850920	24694411	255	277M	TRAV44-6	TRAV44-4	277	ORF
TRDV1-7*01_F_V-REGION_292nt	16	chr10	24876014	24719505	32	292M	TRDV1-15	TRDV1-10	292	F
TRAV23-3*01_P_V-REGION_280nt	16	chr10	24881092	24724583	255	280M	TRAV23-5	TRAV23-4	280	P
TRAV22-5*01_P_V-REGION_186nt	16	chr10	24886280	24729771	30	186M	TRAV22-9	TRAV22-8	186	P
TRDV1-28*01_P_V-REGION_293nt	272	chr10	24891597	24735088	255	293M	TRDV1-14	TRDV1-9	293	P
TRAV23-8*01_P_V-REGION_280nt	272	chr10	24900782	24744273	255	280M	TRAV23-4	TRAV23-3	280	P
TRAV22-16*01_F_V-REGION_270nt	272	chr10	24901967	24745458	255	270M	TRAV22-8	TRAV22-7	270	F
TRDV1-18*01_F_V-REGION_286nt	272	chr10	24914178	24757669	255	286M	TRDV1-13	TRDV1-8	286	F
TRAV25-2*01_P_V-REGION_273nt	272	chr10	24920512	24764003	255	273M	TRAV25-3	TRAV25-3	273	F
TRAV19-1*01_F_V-REGION_288nt	272	chr10	24929656	24773147	255	88M1D200M	TRAV19-2	TRAV19-2	289	F
TRAV45-10*01_ORF_V-REGION_281nt	272	chr10	24931867	24775358	255	281M	TRAV45-9	TRAV45-9	281	F
TRAV45-15*01_F_V-REGION_284nt	272	chr10	24938791	24782282	255	284M	TRAV45-8	TRAV45-8	284	F
TRAV45-4*01_F_V-REGION_284nt	272	chr10	24950647	24794138	255	284M	TRAV45-7	TRAV45-7	284	F
TRAV18-4*01_F_V-REGION_281nt	16	chr10	24952663	24796154	6	281M	TRAV18-2	TRAV18-2	281	F
TRAV12-2*02_F_V-REGION_278nt	272	chr10	24973603	24817094	255	278M	TRAV12-3	TRAV12-3	278	F
TRAV11-2*01_P_V-REGION_924nt	16	chr10	24986011	24829502	6	767M1D157M	TRAV11-3	TRAV11-3	925	P
TRAV10-3*01_ORF_V-REGION_280nt	272	chr10	24988174	24831665	255	280M	TRAV10-3	TRAV10-3	280	P
TRAV9-2*01_P_V-REGION_280nt	272	chr10	24993212	24836703	255	280M	TRAV9-4	TRAV9-4	280	P
TRAV14-1*01_F_V-REGION_290nt	272	chr10	25001478	24844969	255	290M	TRAV14-3	TRAV14-3	290	F
TRAV13-3*02_P_V-REGION_278nt	272	chr10	25005725	24849216	255	223M2D55M	TRAV13-3	TRAV13-3	280	F
TRAV23-4*01_P_V-REGION_177nt	256	chr10	25011487		255	12M1I3M1D153M2I6M	TRAV23-3		177	P
TRDV1-8*01_F_V-REGION_287nt	256	chr10	25016133		255	58M2I106M3I118M	TRDV1-12		282	P
TRAV44-15*01_ORF_V-REGION_277nt	256	chr10	25024768		255	277M	TRAV44-5		277	P
TRDV1-24*01_F_V-REGION_287nt	256	chr10	25029915		255	117M1I72M1I96M	TRDV1-11		285	P
TRAV24-2*02_F_V-REGION_277nt	256	chr10	25035673		255	127M1I149M	TRAV24-3		276	P
TRDV1-13*01_F_V-REGION_287nt	256	chr10	25048295		255	202M3I13M2I67M	TRDV1-10		282	F
TRAV44-1*01_F_V-REGION_277nt	256	chr10	25056884		255	14M1I50M2D212M	TRAV44-4		278	P
TRDV1-3*01_F_V-REGION_281nt	256	chr10	25088705		255	89M6D112M1I79M	TRDV1-9		286	F
TRAV8-3*01_P_V-REGION_281nt	256	chr10	25099399		255	20M1D36M1I127M1I96M	TRAV8-3		280	P
TRAV22-7*02_F_V-REGION_264nt	256	chr10	25100346		255	162M1I4M2D97M	TRAV22-7		265	P
TRDV1S29*01_F_V-REGION_293nt	256	chr10	25111793		255	16M1D4M1I7M1I3M3I5M1I36M1D2M2I25M2I185M	TRDV1-8		285	P
TRAV4*01_P_V-REGION_277nt	256	chr10	25119235		255	36M3I1M1I236M	TRAV4-2		273	P
TRAV5*01_F_V-REGION_280nt	256	chr10	25138298		255	38M1I5M1I50M2I72M3I22M1I85M	TRAV5-1		272	P
TRAV6*01_P_V-REGION_277nt	256	chr10	25147401		255	27M1D140M1I14M1I94M	TRAV6-1		276	P
TRAV12-2*02_F_V-REGION_278nt	16	chr10	25169861	24869997	30	278M	TRAV12-2	TRAV12-2	278	F
TRAV11-2*01_P_V-REGION_924nt	272	chr10	25182251	24882387	255	413M1D216M3I292M	TRAV11-2	TRAV11-2	922	P
TRAV10-2*01_P_V-REGION_277nt	16	chr10	25184409	24884545	30	277M	TRAV10-2	TRAV10-2	277	F
TRAV9-2*01_P_V-REGION_280nt	272	chr10	25189445	24889581	255	280M	TRAV9-3	TRAV9-3	280	P
TRAV14-3*01_F_V-REGION_290nt	272	chr10	25197714	24897850	255	290M	TRAV14-2	TRAV14-2	290	F
TRAV13-3*02_P_V-REGION_278nt	272	chr10	25201961	24902097	255	223M2D55M	TRAV13-2	TRAV13-2	280	F
TRAV43-1*01_F_V-REGION_271nt	272	chr10	25208640	24908776	255	271M	TRAV43-1	TRAV43-1	271	F
TRAV9-3*01_F_V-REGION_281nt	272	chr10	25212615	24912751	255	281M	TRAV9-2	TRAV9-2	281	F
TRAV14-2*01_P_V-REGION_289nt	272	chr10	25232145	24932281	255	289M	TRAV14-1	TRAV14-1	289	P
TRAV22-14*01_F_V-REGION_270nt	16	chr10	25241055	24941191	30	270M	TRAV22-6	TRAV22-6	270	F
TRAV24-5*01_P_V-REGION_268nt	272	chr10	25246383	24946519	255	268M	TRAV24-2	TRAV24-2	268	P
TRDV1-16*01_F_V-REGION_293nt	272	chr10	25258848	24958984	255	293M	TRDV1-7	TRDV1-7	293	F
TRAV23-12*02_P_V-REGION_296nt	16	chr10	25263577	24963713	12	194M3I99M	TRAV23-2	TRAV23-2	293	P
TRAV22-13*01_P_V-REGION_270nt	272	chr10	25268877	24969013	255	270M	TRAV22-5	TRAV22-5	270	ORF
TRAV24-6*02_P_V-REGION_244nt	16	chr10	25273508	24973644	11	244M	TRAV24-1	TRAV24-1	244	P
TRDV1-2*01_F_V-REGION_293nt	272	chr10	25278816	24978952	255	293M	TRDV1-6	TRDV1-6	293	F
TRAV22-16*01_F_V-REGION_270nt	16	chr10	25285412	24985548	11	270M	TRAV22-4	TRAV22-4	270	F
TRAV44-1*01_F_V-REGION_277nt	272	chr10	25288430	24988566	255	277M	TRAV44-3	TRAV44-3	277	F
TRAV25-4*01_F_V-REGION_273nt	272	chr10	25295457	24995593	255	273M	TRAV25-2	TRAV25-2	273	ORF
TRDV1-33*01_F_V-REGION_293nt	272	chr10	25302501	25002637	255	293M	TRDV1-5	TRDV1-5	293	F
TRAV45-14*02_F_V-REGION_284nt	272	chr10	25327903	25028039	255	284M	TRAV45-6	TRAV45-6	284	P
TRAV45-14*02_F_V-REGION_284nt	272	chr10	25339431	25039567	255	284M	TRAV45-5	TRAV45-5	284	P
TRAV45-3*01_F_V-REGION_284nt	272	chr10	25345457	25045593	255	284M	TRAV45-4	TRAV45-4	284	F
TRAV45-4*01_F_V-REGION_284nt	272	chr10	25357304	25057440	255	284M	TRAV45-3	TRAV45-3	284	P
TRAV18-4*01_F_V-REGION_281nt	272	chr10	25361428	25061564	255	281M	TRAV18-1	TRAV18-1	281	F
TRAV17-1*01_P_V-REGION_277nt	16	chr10	25374481	25074617	12	277M	TRAV17-1	TRAV17-1	277	P
TRAV16*01_F_V-REGION_272nt	16	chr10	25380549	25080685	12	272M	TRAV16-1	TRAV16-1	272	F
TRAV12-1*01_F_V-REGION_277nt	16	chr10	25393641	25093777	31	277M	TRAV12-1	TRAV12-1	277	F
TRAV11-3*01_P_V-REGION_279nt	272	chr10	25406271	25106407	255	279M	TRAV11-1	TRAV11-1	299	ORF
TRAV10-1*01_P_V-REGION_189nt	272	chr10	25407568	25107704	255	189M	TRAV10-1	TRAV10-1	189	ORF
TRAV13-4*01_F_V-REGION_277nt	272	chr10	25413110	25113246	255	277M	TRAV13-1	TRAV13-1	277	F
TRAV9-1*01_F_V-REGION_281nt	272	chr10	25417813	25117949	255	281M	TRAV9-1	TRAV9-1	281	F
TRAV4*01_P_V-REGION_277nt	16	chr10	25427242	25127378	32	277M	TRAV4-1	TRAV4-1	277	P
TRDV1-15*01_F_V-REGION_293nt	272	chr10	25432943	25133079	255	293M	TRDV1-4	TRDV1-4	293	F
TRAV22-11*01_F_V-REGION_270nt	272	chr10	25464420	25164556	255	270M	TRAV22-3	TRAV22-3	270	F
TRAV8-2*01_P_V-REGION_280nt	16	chr10	25465359	25165495	11	175M1I104M	TRAV8-2	TRAV8-2	279	P
TRDV1-3*01_F_V-REGION_281nt	272	chr10	25476444	25176580	255	188M6D93M	TRDV1-3	TRDV1-3	287	F
TRAV44-1*01_F_V-REGION_277nt	272	chr10	25486534	25186670	255	277M	TRAV44-2	TRAV44-2	277	P
TRDV1-2*01_F_V-REGION_293nt	16	chr10	25517965	25218101	15	293M	TRDV1-2	TRDV1-2	293	F
TRAV22-13*01_P_V-REGION_270nt	272	chr10	25524597	25224733	255	270M	TRAV22-2	TRAV22-2	270	F
TRAV44-10*01_F_V-REGION_277nt	272	chr10	25527612	25227748	255	277M	TRAV44-1	TRAV44-1	277	F
TRAV25-1*01_F_V-REGION_274nt	16	chr10	25541244	25241380	21	228M3I43M	TRAV25-1	TRAV25-1	271	ORF
TRDV1-33*01_F_V-REGION_293nt	272	chr10	25562586	25262722	255	293M	TRDV1-1	TRDV1-1	293	F
TRAV23-8*01_P_V-REGION_280nt	272	chr10	25569049	25269185	255	280M	TRAV23-1	TRAV23-1	280	F
TRAV22-1*01_F_V-REGION_270nt	16	chr10	25578041	25278177	6	270M	TRAV22-1	TRAV22-1	270	ORF
TRAV8-1*01_F_V-REGION_284nt	272	chr10	25582435	25282571	255	284M	TRAV8-1	TRAV8-1	284	F
TRAV21-1*01_ORF_V-REGION_279nt	16	chr10	25590954	25291090	32	279M	TRAV21-1	TRAV21-1	279	ORF
TRAV20-1*02_F_V-REGION_268nt	272	chr10	25598982	25299118	255	268M	TRAV20-1	TRAV20-1	268	F
TRAV19-3*01_P_V-REGION_288nt	272	chr10	25607224	25307360	255	288M	TRAV19-1	TRAV19-1	288	F
TRAV45-14*02_F_V-REGION_284nt	272	chr10	25609420	25309556	255	284M	TRAV45-2	TRAV45-2	284	F
TRAV45-14*02_F_V-REGION_284nt	272	chr10	25617932	25318068	255	284M	TRAV45-1	TRAV45-1	284	P
TRAV3-1*01_F_V-REGION_284nt	272	chr10	25638060	25338196	255	284M	TRAV3-7	TRAV3-7	284	F
TRAV2-1*01_ORF_V-REGION_263nt	272	chr10	25643394	25343530	255	263M	TRAV2-7	TRAV2-7	263	F
TRAV3-1*01_F_V-REGION_284nt	272	chr10	25663186	25363322	255	284M	TRAV3-6	TRAV3-6	284	F
TRAV2-1*01_ORF_V-REGION_263nt	272	chr10	25672269	25372405	255	263M	TRAV2-6	TRAV2-6	263	F
TRAV3-1*01_F_V-REGION_284nt	272	chr10	25690742	25390878	255	284M	TRAV3-5	TRAV3-5	284	F
TRAV2-1*01_ORF_V-REGION_263nt	272	chr10	25697739	25397875	255	263M	TRAV2-5	TRAV2-5	263	F
TRAV3-1*01_F_V-REGION_284nt	272	chr10	25712732	25412868	255	284M	TRAV3-4	TRAV3-4	284	F
TRAV2-4*01_P_V-REGION_262nt	16	chr10	25719804	25419940	34	262M	TRAV2-4	TRAV2-4	262	P
TRAV3-1*01_F_V-REGION_284nt	272	chr10	25731539	25431675	255	284M	TRAV3-3	TRAV3-3	284	F
TRAV2-3*01_P_V-REGION_262nt	16	chr10	25738832	25438968	36	262M	TRAV2-3	TRAV2-3	262	P
TRAV3-1*01_F_V-REGION_284nt	272	chr10	25753514	25453650	255	284M	TRAV3-2	TRAV3-2	284	F
TRAV2-2*01_F_V-REGION_263nt	16	chr10	25760338	25460474	30	263M	TRAV2-2	TRAV2-2	263	F
TRAV3-1*01_F_V-REGION_284nt	16	chr10	25770685	25470821	32	284M	TRAV3-1	TRAV3-1	284	F
TRAV2-2*01_F_V-REGION_263nt	272	chr10	25777706	25477842	255	263M	TRAV2-1	TRAV2-1	263	F
TRAV1*01_F_V-REGION_275nt	16	chr10	25851554	25551690	255	275M	TRAV1	TRAV1	275	F

## Sheet: Figure 4
Figure 4a - AUS-UCD1.2 TRB gene loci
imgt gene name	imgt allele name	fct	accession number	positions in the sequence
TRBV1	TRBV1*01	F	IMGT000084	9664..10326
TRBV2	TRBV2*01	P	IMGT000084	93186..93674
TRBV3	TRBV3*01	F	IMGT000084	86229..86728
TRBV4	TRBV4*01	F	IMGT000084	90512..91006
TRBV5-1	TRBV5-1*01	P	IMGT000084	100855..101146
TRBV5-2	TRBV5-2*01	F	IMGT000084	107108..107624
TRBV5-3	TRBV5-3*01	F	IMGT000084	121368..121881
TRBV5-4	TRBV5-4*01	P	IMGT000084	127533..128047
TRBV5-5	TRBV5-5*01	P	IMGT000084	131463..131975
TRBV5-5D	TRBV5-5D*01	P	IMGT000084	135925..136437
TRBV5-6	TRBV5-6*01	F	IMGT000084	143450..143965
TRBV5-7	TRBV5-7*01	F	IMGT000084	147908..148421
TRBV5-8	TRBV5-8*01	P	IMGT000084	151281..151788
TRBV5-9	TRBV5-9*01	P	IMGT000084	159647..160157
TRBV5-10	TRBV5-10*01	P	IMGT000084	163762..164258
TRBV5-11	TRBV5-11*01	F	IMGT000084	169734..170248
TRBV5-11D	TRBV5-11D*01	F	IMGT000084	197605..198119
TRBV5-12	TRBV5-12*01	F	IMGT000084	173780..174277
TRBV5-13	TRBV5-13*01	P	IMGT000084	180638..181145
TRBV5-13D	TRBV5-13D*01	P	IMGT000084	187592..188099
TRBV5-14	TRBV5-14*01	P	IMGT000084	191715..192211
TRBV5-15	TRBV5-15*01	F	IMGT000084	201649..202146
TRBV5-16	TRBV5-16*01	P	IMGT000084	208506..209013
TRBV5-17	TRBV5-17*01	F	IMGT000084	212625..213122
TRBV5-18	TRBV5-18*01	P	IMGT000084	220005..220518
TRBV5-19	TRBV5-19*01	P	IMGT000084	226759..227267
TRBV5-20	TRBV5-20*01	F	IMGT000084	230893..231390
TRBV5-21	TRBV5-21*01	F	IMGT000084	234989..235504
TRBV5-22	TRBV5-22*01	F	IMGT000084	256944..257450
TRBV6-1	TRBV6-1*01	ORF	IMGT000084	117491..117959
TRBV6-2	TRBV6-2*01	F	IMGT000084	125296..125764
TRBV6-3	TRBV6-3*01	P	IMGT000084	129240..129709
TRBV6-4	TRBV6-4*01	P	IMGT000084	133692..134159
TRBV6-5	TRBV6-5*01	P	IMGT000084	138154..138621
TRBV6-6	TRBV6-6*01	P	IMGT000084	141286..141753
TRBV6-7	TRBV6-7*01	P	IMGT000084	149447..149914
TRBV6-8	TRBV6-8*01	P	IMGT000084	153259..153728
TRBV6-9	TRBV6-9*01	F	IMGT000084	154655..155124
TRBV6-10	TRBV6-10*01	P	IMGT000084	157942..158410
TRBV6-11	TRBV6-11*01	F	IMGT000084	161554..162023
TRBV6-12	TRBV6-12*01	ORF	IMGT000084	167516..167985
TRBV6-13	TRBV6-13*01	F	IMGT000084	171607..172076
TRBV6-14	TRBV6-14*01	ORF	IMGT000084	175642..176111
TRBV6-15	TRBV6-15*01	F	IMGT000084	178919..179387
TRBV6-15D	TRBV5-15D*01	F	IMGT000084	185872..186340
TRBV6-16	TRBV6-16*01	P	IMGT000084	182549..183024
TRBV6-17	TRBV6-17*01	ORF	IMGT000084	189505..189973
TRBV6-18	TRBV6-18*01	ORF	IMGT000084	195379..195848
TRBV6-19	TRBV6-19*01	F	IMGT000084	199478..199947
TRBV6-20	TRBV6-20*01	F	IMGT000084	203512..203981
TRBV6-21	TRBV6-21*01	F	IMGT000084	206789..207257
TRBV6-22	TRBV6-22*01	ORF	IMGT000084	210427..210895
TRBV6-23	TRBV6-23*01	P	IMGT000084	217999..218447
TRBV6-24	TRBV6-24*01	F	IMGT000084	221896..222365
TRBV6-25	TRBV6-25*01	ORF	IMGT000084	225036..225503
TRBV6-26	TRBV6-26*01	F	IMGT000084	228690..229158
TRBV6-27	TRBV6-27*01	F	IMGT000084	232745..233214
TRBV6-28	TRBV6-28*01	F	IMGT000084	237484..237952
TRBV7-1	TRBV7-1*01	F	IMGT000084	240391..240875
TRBV7-2	TRBV7-2*01	F	IMGT000084	262005..262627
TRBV8	TRBV8*01	P	IMGT000084	244890..245418
TRBV10	TRBV10*01	P	IMGT000084	273838..274123
TRBV11	TRBV11*01	P	IMGT000084	279535..280030
TRBV12-1	TRBV12-1*01	F	IMGT000084	286517..286999
TRBV12-2	TRBV12-2*01	F	IMGT000084	301345..301826
TRBV13	TRBV13*01	P	IMGT000084	267204..267668
TRBV14	TRBV14*01	F	IMGT000084	303847..304314
TRBV15	TRBV15*01	F	IMGT000084	306146..306649
TRBV16	TRBV16*01	P	IMGT000084	310887..311375
TRBV18-1	TRBV18-1*01	P	IMGT000084	321989..322653
TRBV18-2	TRBV18-2*01	P	IMGT000084	354908..355577
TRBV18-3	TRBV18-3*01	P	IMGT000084	384335..385005
TRBV18-4	TRBV18-4*01	P	IMGT000084	449583..450253
TRBV19-1	TRBV19-1*01	F	IMGT000084	323974..324489
TRBV19-2	TRBV19-2*01	P	IMGT000084	356905..357420
TRBV19-3	TRBV19-3*01	P	IMGT000084	386320..386835
TRBV19-4	TRBV19-4*01	P	IMGT000084	complement (444144..444434)
TRBV19-5	TRBV19-5*01	P	IMGT000084	451583..452096
TRBV19-6	TRBV19-6*01	ORF	IMGT000084	487939..488454
TRBV20-1	TRBV20-1*01	F	IMGT000084	327151..328005
TRBV20-2	TRBV20-2*01	F	IMGT000084	360054..360933
TRBV20-3	TRBV20-3*01	F	IMGT000084	389485..390337
TRBV20-4	TRBV20-4*01	F	IMGT000084	complement (440597..441452)
TRBV20-5	TRBV20-5*01	F	IMGT000084	454753..455618
TRBV20-6	TRBV20-6*01	F	IMGT000084	491109..491975
TRBV21-1	TRBV21-1*01	P	IMGT000084	334528..335020
TRBV21-2	TRBV21-2*01	F	IMGT000084	339949..340416
TRBV21-3	TRBV21-3*01	P	IMGT000084	349953..350479
TRBV21-4	TRBV21-4*01	P	IMGT000084	367486..367987
TRBV21-5	TRBV21-5*01	F	IMGT000084	374208..374707
TRBV21-6	TRBV21-6*01	F	IMGT000084	379414..379900
TRBV21-7	TRBV21-7*01	P	IMGT000084	396480..396957
TRBV21-8	TRBV21-8*01	P	IMGT000084	407107..407593
TRBV21-9	TRBV21-9*01	P	IMGT000084	410558..411057
TRBV21-10	TRBV21-10*01	P	IMGT000084	415762..416239
TRBV21-11	TRBV21-11*01	ORF	IMGT000084	complement (418118..418614)
TRBV21-12	TRBV21-12*01	F	IMGT000084	complement (428179..428646)
TRBV21-13	TRBV21-13*01	P	IMGT000084	complement (433573..434065)
TRBV21-14	TRBV21-14*01	P	IMGT000084	462224..462716
TRBV21-15	TRBV21-15*01	F	IMGT000084	467620..468104
TRBV21-16	TRBV21-16*01	F	IMGT000084	476404..476892
TRBV21-17	TRBV21-17*01	F	IMGT000084	479728..480217
TRBV21-18	TRBV21-18*01	F	IMGT000084	499845..500336
TRBV21-19	TRBV21-19*01	F	IMGT000084	505236..505720
TRBV21-20	TRBV21-20*01	P	IMGT000084	512039..512524
TRBV21-21	TRBV21-21*01	P	IMGT000084	515476..515973
TRBV21-22	TRBV21-22*01	F	IMGT000084	520271..520760
TRBV21-23	TRBV21-23*01	F	IMGT000084	529305..529801
TRBV22	TRBV22*01	F	IMGT000084	534070..534576
TRBV23	TRBV23*01	P	IMGT000084	536046..536541
TRBV24	TRBV24*01	P	IMGT000084	543321..543832
TRBV25	TRBV25*01	F	IMGT000084	549089..549598
TRBV26	TRBV26*01	F	IMGT000084	550789..551305
TRBV27	TRBV27*01	F	IMGT000084	558012..558520
TRBV28	TRBV28*01	F	IMGT000084	563695..564406
TRBV29-1	TRBV29-1*01	P	IMGT000084	569409..570088
TRBV29-2	TRBV29-2*01	F	IMGT000084	572489..573121
TRBV29-3	TRBV29-3*01	F	IMGT000084	574973..575610
TRBV29-4	TRBV29-4*01	F	IMGT000084	577447..578084
TRBV29-5	TRBV29-5*01	F	IMGT000084	579920..580554
TRBV30	TRBV30*01	F	IMGT000084	complement (639514..640213)
TRBVA	TRBVA*01	P	IMGT000084	80596..80738
TRBVB	TRBVB*01	P	IMGT000084	314920..315000
TRBD1	TRBD1*01	F	IMGT000084	600021..600100
TRBD2	TRBD2*01	F	IMGT000084	619504..619586
TRBD3	TRBD3*01	F	IMGT000084	610146..610228
TRBJ1-1	TRBJ1-1*01	F	IMGT000084	600685..600760
TRBJ1-2	TRBJ1-2*01	F	IMGT000084	600819..600890
TRBJ1-3	TRBJ1-3*01	ORF	IMGT000084	601109..601199
TRBJ1-4	TRBJ1-4*01	F	IMGT000084	601691..601767
TRBJ1-5	TRBJ1-5*01	ORF	IMGT000084	601965..602042
TRBJ1-6	TRBJ1-6*01	ORF	IMGT000084	602760..602840
TRBJ2-1	TRBJ2-1*01	F	IMGT000084	620519..620596
TRBJ2-2	TRBJ2-2*01	F	IMGT000084	620714..620792
TRBJ2-3	TRBJ2-3*01	F	IMGT000084	620934..621010
TRBJ2-4	TRBJ2-4*01	F	IMGT000084	621081..621157
TRBJ2-5	TRBJ2-5*01	F	IMGT000084	621200..621273
TRBJ2-6	TRBJ2-6*01	F	IMGT000084	621296..621376
TRBJ2-7	TRBJ2-7*01	F	IMGT000084	621528..621602
TRBJ3-1	TRBJ3-1*01	F	IMGT000084	610804..610881
TRBJ3-2	TRBJ3-2*01	F	IMGT000084	611000..611078
TRBJ3-3	TRBJ3-3*01	F	IMGT000084	611218..611294
TRBJ3-4	TRBJ3-4*01	F	IMGT000084	611336..611411
TRBJ3-5	TRBJ3-5*01	F	IMGT000084	611622..611696
TRBJ3-6	TRBJ3-6*01	P	IMGT000084	611447..611505
TRBC1	TRBC1*01	F	IMGT000084	605603..607283
TRBC2	TRBC2*01	F	IMGT000084	624260..625895
TRBC3	TRBC3*01	F	IMGT000084	615431..616859
Figure 4a, b - NCBA_BosT1.0 TRB gene loci
gene	flag	template	start	mapq	cigar	annotation	functionality
TRBV1*01_F_V-REGION_287nt	0	chr04	105460692	255	287M	TRBV1	F
TRBVA*01_P_V-REGION_143nt	0	chr04	105531477	255	143M	TRBVA	P
TRBV3*01_F_V-REGION_287nt	0	chr04	105537614	255	287M	TRBV3	F
TRBV4*01_F_V-REGION_287nt	0	chr04	105541889	31	287M	TRBV4-1	F
TRBV2*01_P_V-REGION_289nt	0	chr04	105544554	37	289M	TRBV2-1	P
TRBV5-1*01_P_V-REGION_292nt	0	chr04	105552059	21	62M1D86M1D144M	TRBV5-1	P
TRBV5-2*01_F_V-REGION_287nt	0	chr04	105558503	18	287M	TRBV5-2	F
TRBV6-1*01_ORF_V-REGION_287nt	0	chr04	105568813	6	287M	TRBV6-1	ORF
TRBV5-3*01_F_V-REGION_287nt	256	chr04	105572732	255	287M	TRBV5-3	F
TRBV6-2*01_F_V-REGION_287nt	0	chr04	105576615	17	287M	TRBV6-2	F
TRBV5-4*01_P_V-REGION_286nt	256	chr04	105578906	255	58M1D228M	TRBV5-4	F
TRBV6-3*01_P_V-REGION_288nt	0	chr04	105580568	11	235M1I52M	TRBV6-3	P
TRBV5-4*01_P_V-REGION_286nt	256	chr04	105582833	255	59M1D227M	TRBV5-5	P
TRBV6-13*01_F_V-REGION_287nt	256	chr04	105585020	255	17M1I209M1I59M	TRBV6-4	P
TRBV6-13*01_F_V-REGION_287nt	256	chr04	105588159	255	287M	TRBV6-5	P
TRBV5-4*01_P_V-REGION_286nt	256	chr04	105590369	255	59M1D227M	TRBV5-6	F
TRBV6-10*01_P_V-REGION_286nt	256	chr04	105592186	255	286M	TRBV6-6	F
TRBV5-8*01_P_V-REGION_284nt	256	chr04	105594086	255	7M1I11M1D265M	TRBV5-7	P
TRBV6-11*01_F_V-REGION_287nt	256	chr04	105595971	255	287M	TRBV6-7	F
TRBV6-2*01_F_V-REGION_287nt	256	chr04	105597373	255	287M	TRBV6-8	F
TRBV6-1*01_ORF_V-REGION_287nt	256	chr04	105600663	255	287M	TRBV6-9	ORF
TRBV5-3*01_F_V-REGION_287nt	256	chr04	105604440	255	287M	TRBV5-8	F
TRBV6-19*01_F_V-REGION_287nt	256	chr04	105608326	255	287M	TRBV6-10	F
TRBV5-4*01_P_V-REGION_286nt	256	chr04	105610606	255	58M1D228M	TRBV5-9	F
TRBV6-3*01_P_V-REGION_288nt	256	chr04	105612268	255	193M1I11M1I30M1D52M	TRBV6-11	P
TRBV5-4*01_P_V-REGION_286nt	256	chr04	105618623	255	59M1D227M	TRBV5-10	F
TRBV5-4*01_P_V-REGION_286nt	256	chr04	105623060	255	59M1D227M	TRBV5-11	F
TRBV6-10*01_P_V-REGION_286nt	256	chr04	105624874	255	286M	TRBV6-12	F
TRBV6-3*01_P_V-REGION_288nt	256	chr04	105627246	255	233M1I54M	TRBV6-13	ORF
TRBV5-20*01_F_V-REGION_287nt	256	chr04	105629661	255	287M	TRBV5-12	F
TRBV5-11*01_F_V-REGION_287nt	256	chr04	105634544	255	287M	TRBV5-13	F
TRBV4*01_F_V-REGION_287nt	256	chr04	105640598	255	287M	TRBV4-2	F
TRBV2*01_P_V-REGION_289nt	256	chr04	105643163	255	289M	TRBV2-2	P
TRBV5-1*01_P_V-REGION_292nt	256	chr04	105650681	255	63M1D24M1D59M2I144M	TRBV5-14	P
TRBV5-2*01_F_V-REGION_287nt	256	chr04	105657084	255	287M	TRBV5-15	F
TRBV6-1*01_ORF_V-REGION_287nt	256	chr04	105661938	255	287M	TRBV6-14	ORF
TRBV5-3*01_F_V-REGION_287nt	0	chr04	105665715	12	287M	TRBV5-16	F
TRBV6-2*01_F_V-REGION_287nt	256	chr04	105669605	255	287M	TRBV6-15	F
TRBV5-4*01_P_V-REGION_286nt	0	chr04	105671863	6	58M1D228M	TRBV5-17	F
TRBV6-3*01_P_V-REGION_288nt	256	chr04	105673524	255	110M5I1M3I114M1I12M1I41M	TRBV6-16	P
TRBV5-5*01_P_V-REGION_285nt	0	chr04	105675793	7	141M1D144M	TRBV5-18	ORF
TRBV6-13*01_F_V-REGION_287nt	256	chr04	105677979	255	17M1I269M	TRBV6-17	P
TRBV6-13*01_F_V-REGION_287nt	256	chr04	105681110	255	267M1I19M	TRBV6-18	P
TRBV5-21*01_F_V-REGION_287nt	256	chr04	105683321	255	287M	TRBV5-19	F
TRBV5-7*01_F_V-REGION_287nt	256	chr04	105687750	255	68M1I218M	TRBV5-20	P
TRBV6-10*01_P_V-REGION_286nt	256	chr04	105689244	255	286M	TRBV6-19	ORF
TRBV5-8*01_P_V-REGION_284nt	0	chr04	105691128	25	284M	TRBV5-21	P
TRBV6-17*01_ORF_V-REGION_287nt	256	chr04	105693021	255	130M1D157M	TRBV6-20	P
TRBV6-2*01_F_V-REGION_287nt	256	chr04	105694418	255	287M	TRBV6-21	F
TRBV6-10*01_P_V-REGION_286nt	0	chr04	105697705	21	286M	TRBV6-22	P
TRBV5-9*01_P_V-REGION_285nt	0	chr04	105699453	37	285M	TRBV5-22	P
TRBV6-11*01_F_V-REGION_287nt	0	chr04	105701317	34	287M	TRBV6-23	F
TRBV5-20*01_F_V-REGION_287nt	256	chr04	105703553	255	287M	TRBV5-23	F
TRBV6-12*01_ORF_V-REGION_287nt	0	chr04	105707280	6	287M	TRBV6-24	ORF
TRBV5-11*01_F_V-REGION_287nt	0	chr04	105709541	31	287M	TRBV5-24	F
TRBV6-13*01_F_V-REGION_287nt	0	chr04	105711369	34	287M	TRBV6-25	F
TRBV5-20*01_F_V-REGION_287nt	256	chr04	105713570	255	287M	TRBV5-25	F
TRBV6-14*01_ORF_V-REGION_287nt	0	chr04	105715405	255	287M	TRBV6-26	ORF
TRBV6-10*01_P_V-REGION_286nt	256	chr04	105718682	255	286M	TRBV6-27	F
TRBV5-8*01_P_V-REGION_284nt	256	chr04	105720442	255	103M1I129M1D51M	TRBV5-26	P
TRBV6-11*01_F_V-REGION_287nt	256	chr04	105722313	255	287M	TRBV6-28	F
TRBV5-20*01_F_V-REGION_287nt	256	chr04	105724550	255	287M	TRBV5-27	F
TRBV6-12*01_ORF_V-REGION_287nt	256	chr04	105728201	255	287M	TRBV6-29	ORF
TRBV5-11*01_F_V-REGION_287nt	256	chr04	105730456	255	287M	TRBV5-28	F
TRBV5-21*01_F_V-REGION_287nt	256	chr04	105734427	255	287M	TRBV5-29	F
TRBV5-8*01_P_V-REGION_284nt	256	chr04	105742728	255	103M1I129M1D51M	TRBV5-30	P
TRBV6-11*01_F_V-REGION_287nt	256	chr04	105744683	255	287M	TRBV6-30	F
TRBV5-20*01_F_V-REGION_287nt	256	chr04	105746913	255	287M	TRBV5-31	F
TRBV6-23*01_P_V-REGION_281nt	0	chr04	105752242	255	281M	TRBV6-31	P
TRBV5-11*01_F_V-REGION_287nt	256	chr04	105754305	255	287M	TRBV5-32	P
TRBV6-13*01_F_V-REGION_287nt	256	chr04	105756152	255	287M	TRBV6-32	F
TRBV6-10*01_P_V-REGION_286nt	256	chr04	105759299	255	286M	TRBV6-33	F
TRBV5-8*01_P_V-REGION_284nt	256	chr04	105761067	255	24M1I90M1I117M1D51M	TRBV5-33	P
TRBV6-11*01_F_V-REGION_287nt	256	chr04	105762949	255	287M	TRBV6-34	F
TRBV5-20*01_F_V-REGION_287nt	0	chr04	105765181	2	287M	TRBV5-34	F
TRBV6-13*01_F_V-REGION_287nt	256	chr04	105767005	255	287M	TRBV6-35	F
TRBV5-21*01_F_V-REGION_287nt	0	chr04	105769292	34	287M	TRBV5-35	F
TRBV6-28*01_F_V-REGION_286nt	0	chr04	105771741	255	286M	TRBV6-36	F
TRBV7-1*01_F_V-REGION_290nt	0	chr04	105774659	255	290M	TRBV7-1	F
TRBV8*01_P_V-REGION_296nt	0	chr04	105779185	255	296M	TRBV8	P
TRBV5-22*01_F_V-REGION_286nt	0	chr04	105791269	255	286M	TRBV5-36	F
TRBV7-2*01_F_V-REGION_290nt	0	chr04	105796326	255	290M	TRBV7-2	F
TRBV13*01_P_V-REGION_281nt	0	chr04	105801370	255	281M	TRBV13	P
TRBV10*01_P_V-REGION_286nt	0	chr04	105807868	255	286M	TRBV10	P
TRBV11*01_P_V-REGION_289nt	0	chr04	105813733	255	289M	TRBV11	P
TRBV12-2*01_F_V-REGION_290nt	256	chr04	105820694	255	6M6D284M	TRBV12-1	F
TRBV12-2*01_F_V-REGION_290nt	0	chr04	105835524	37	290M	TRBV12-2	F
TRBV14*01_F_V-REGION_290nt	0	chr04	105838012	255	290M	TRBV14	F
TRBV15*01_F_V-REGION_287nt	0	chr04	105840352	255	287M	TRBV15	F
TRBV16*01_P_V-REGION_287nt	0	chr04	105845079	255	287M	TRBV16	P
TRBVB*01_P_V-REGION_81nt	0	chr04	105848948	255	81M	TRBVB	P
TRBV18-1*01_P_V-REGION_288nt	0	chr04	105856356	32	288M	TRBV18-1	P
TRBV19-1*01_F_V-REGION_287nt	0	chr04	105858191	30	287M	TRBV19-1	F
TRBV20-1*01_F_V-REGION_293nt	256	chr04	105861693	255	293M	TRBV20-1	F
TRBV21-1*01_P_V-REGION_290nt	0	chr04	105868721	30	290M	TRBV21-1	P
TRBV21-1*01_P_V-REGION_290nt	256	chr04	105874122	255	117M3I32M1D4M1I133M	TRBV21-2	F
TRBV21-11*01_ORF_V-REGION_290nt	0	chr04	105884183	18	290M	TRBV21-3	ORF
TRBV18-1*01_P_V-REGION_288nt	256	chr04	105889278	255	288M	TRBV18-2	P
TRBV19-1*01_F_V-REGION_287nt	256	chr04	105891122	255	287M	TRBV19-2	F
TRBV20-1*01_F_V-REGION_293nt	0	chr04	105894630	18	293M	TRBV20-2	F
TRBV21-1*01_P_V-REGION_290nt	256	chr04	105901650	255	290M	TRBV21-4	P
TRBV21-1*01_P_V-REGION_290nt	256	chr04	105907046	255	117M3I32M1D4M1I133M	TRBV21-5	F
TRBV21-10*01_P_V-REGION_288nt	256	chr04	105917107	255	28M1I19M1D3M1D7M1D7M1I51M1I106M1I23M1D28M1D12M	TRBV21-6	P
TRBV18-1*01_P_V-REGION_288nt	256	chr04	105922217	255	288M	TRBV18-3	P
TRBV19-1*01_F_V-REGION_287nt	256	chr04	105924539	255	287M	TRBV19-3	F
TRBV20-1*01_F_V-REGION_293nt	256	chr04	105928046	255	293M	TRBV20-3	F
TRBV21-1*01_P_V-REGION_290nt	256	chr04	105935105	255	290M	TRBV21-7	P
TRBV21-11*01_ORF_V-REGION_290nt	256	chr04	105941825	255	290M	TRBV21-8	F
TRBV21-3*01_P_V-REGION_289nt	256	chr04	105947014	255	5M4D219M1D65M	TRBV21-9	F
TRBV18-1*01_P_V-REGION_288nt	256	chr04	105952126	255	288M	TRBV18-4	P
TRBV19-1*01_F_V-REGION_287nt	256	chr04	105953956	255	287M	TRBV19-4	P
TRBV20-1*01_F_V-REGION_293nt	256	chr04	105957452	255	293M	TRBV20-4	F
TRBV21-15*01_F_V-REGION_290nt	256	chr04	105964089	255	40M13I237M	TRBV21-10	P
TRBV21-16*01_F_V-REGION_290nt	256	chr04	105974713	255	86M1I4M1D27M1I129M1I41M	TRBV21-11	P
TRBV21-11*01_ORF_V-REGION_290nt	256	chr04	105978175	255	290M	TRBV21-12	P
TRBV21-1*01_P_V-REGION_290nt	256	chr04	105983367	255	86M1I4M1D199M	TRBV21-13	F
TRBV18-1*01_P_V-REGION_288nt	256	chr04	105988458	255	288M	TRBV18-5	P
TRBV19-1*01_F_V-REGION_287nt	256	chr04	105990302	255	211M2I74M	TRBV19-5	P
TRBV20-1*01_F_V-REGION_293nt	256	chr04	105993815	255	293M	TRBV20-5	F
TRBV21-1*01_P_V-REGION_290nt	256	chr04	106000917	255	290M	TRBV21-14	P
TRBV21-12*01_F_V-REGION_287nt	256	chr04	106006305	255	86M1I5M1D27M3D168M	TRBV21-15	F
TRBV21-1*01_P_V-REGION_290nt	256	chr04	106015093	255	290M	TRBV21-16	F
TRBV21-3*01_P_V-REGION_289nt	256	chr04	106018419	255	5M4D219M1D65M	TRBV21-17	F
TRBV18-1*01_P_V-REGION_288nt	256	chr04	106023741	255	288M	TRBV18-6	P
TRBV19-1*01_F_V-REGION_287nt	256	chr04	106025572	255	287M	TRBV19-6	P
TRBV20-1*01_F_V-REGION_293nt	256	chr04	106029070	255	293M	TRBV20-6	F
TRBV21-15*01_F_V-REGION_290nt	256	chr04	106035710	255	40M13I237M	TRBV21-18	P
TRBV21-16*01_F_V-REGION_290nt	256	chr04	106046332	255	86M1I4M1D27M1I129M1I41M	TRBV21-19	P
TRBV21-11*01_ORF_V-REGION_290nt	256	chr04	106049795	255	290M	TRBV21-20	P
TRBV21-3*01_P_V-REGION_289nt	256	chr04	106054984	255	5M4D219M1D65M	TRBV21-21	F
TRBV19-1*01_F_V-REGION_287nt	256	chr04	106061001	255	287M	TRBV19-7	F
TRBV20-1*01_F_V-REGION_293nt	256	chr04	106064516	255	293M	TRBV20-7	F
TRBV21-1*01_P_V-REGION_290nt	256	chr04	106074146	255	290M	TRBV21-22	P
TRBV21-12*01_F_V-REGION_287nt	256	chr04	106079536	255	86M1I5M1D27M3D168M	TRBV21-23	F
TRBV21-1*01_P_V-REGION_290nt	256	chr04	106086339	255	290M	TRBV21-24	F
TRBV21-11*01_ORF_V-REGION_290nt	256	chr04	106089789	255	290M	TRBV21-25	P
TRBV21-3*01_P_V-REGION_289nt	256	chr04	106094572	255	5M4D219M1D65M	TRBV21-26	F
TRBV21-1*01_P_V-REGION_290nt	256	chr04	106103350	255	290M	TRBV21-27	F
TRBV22*01_F_V-REGION_281nt	0	chr04	106108132	255	281M	TRBV22	F
TRBV23*01_P_V-REGION_291nt	0	chr04	106110088	255	291M	TRBV23	P
TRBV24*01_P_V-REGION_287nt	0	chr04	106117384	255	287M	TRBV24	P
TRBV25*01_F_V-REGION_287nt	0	chr04	106123150	255	287M	TRBV25	F
TRBV26*01_F_V-REGION_287nt	0	chr04	106124844	255	287M	TRBV26	F
TRBV27*01_F_V-REGION_287nt	0	chr04	106132084	255	287M	TRBV27	F
TRBV28*01_F_V-REGION_287nt	0	chr04	106137970	255	287M	TRBV28	F
TRBV29-1*01_P_V-REGION_292nt	0	chr04	106143648	14	292M	TRBV29-1	P
TRBV29-1*01_P_V-REGION_292nt	256	chr04	106146681	255	66M3I34M1D189M	TRBV29-2	F
TRBV29-1*01_P_V-REGION_292nt	256	chr04	106149151	255	66M3I34M1D189M	TRBV29-3	F
TRBV29-1*01_P_V-REGION_292nt	256	chr04	106151662	255	103M1D189M	TRBV29-4	F
TRBV29-1*01_P_V-REGION_292nt	256	chr04	106154135	255	103M1D189M	TRBV29-5	F
TRBV29-1*01_P_V-REGION_292nt	256	chr04	106156611	255	103M1D189M	TRBV29-6	F
TRBV29-1*01_P_V-REGION_292nt	256	chr04	106159097	255	66M3I34M1D189M	TRBV29-7	P
TRBD1*01_F_D-REGION_13nt	256	chr04	106178904	255	13M	TRBD1	F
TRBJ1-1*01_F_J-REGION_48nt	0	chr04	106179569	255	48M	TRBJ1-1	F
TRBJ1-2*01_F_J-REGION_44nt	0	chr04	106179703	255	44M	TRBJ1-2	F
TRBJ1-3*01_ORF_J-REGION_63nt	0	chr04	106179993	255	63M	TRBJ1-3	ORF
TRBJ1-4*01_F_J-REGION_49nt	0	chr04	106180575	255	49M	TRBJ1-4	F
TRBJ1-5*01_ORF_J-REGION_50nt	0	chr04	106180849	255	50M	TRBJ1-5	ORF
TRBJ1-6*01_ORF_J-REGION_53nt	0	chr04	106181644	255	53M	TRBJ1-6	ORF
TRBC1*01_F_EX1_390nt	0	chr04	106184464	6	390M	TRBC1_EX1	F
TRBC1*01_F_EX2_18nt	0	chr04	106185521	1	18M	TRBC1_EX2	F
TRBC1*01_F_EX3_108nt	0	chr04	106185695	6	108M	TRBC1_EX3	F
TRBC1*01_F_EX4_18nt	256	chr04	106186127	255	18M	TRBC1_EX4	F
TRBD3*01_F_D-REGION_16nt	256	chr04	106189040	255	16M	TRBD3	F
TRBJ2-1*01_F_J-REGION_50nt	256	chr04	106189698	255	50M	TRBJ3-1	F
TRBJ2-2*01_F_J-REGION_51nt	256	chr04	106189894	255	51M	TRBJ3-2	F
TRBJ3-3*01_F_J-REGION_49nt	0	chr04	106190112	255	49M	TRBJ3-3	F
TRBJ3-4*01_F_J-REGION_48nt	0	chr04	106190230	255	48M	TRBJ3-4	F
TRBJ3-6*01_P_J-REGION_59nt	0	chr04	106190313	255	59M	TRBJ3-5	P
TRBJ3-5*01_F_J-REGION_47nt	0	chr04	106190516	255	47M	TRBJ3-6	F
TRBC1*01_F_EX1_390nt	256	chr04	106194296	255	390M	TRBC3_EX1	F
TRBC3*01_F_EX2_18nt	0	chr04	106195095	35	18M	TRBC3_EX2	F
TRBC1*01_F_EX3_108nt	256	chr04	106195274	255	108M	TRBC3_EX3	F
TRBC1*01_F_EX4_18nt	0	chr04	106195708	1	18M	TRBC3_EX4	F
TRBD2*01_F_D-REGION_16nt	0	chr04	106198398	35	16M	TRBD2	F
TRBJ2-1*01_F_J-REGION_50nt	0	chr04	106199413	3	50M	TRBJ2-1	F
TRBJ2-2*01_F_J-REGION_51nt	0	chr04	106199608	39	51M	TRBJ2-2	F
TRBJ2-3*01_F_J-REGION_49nt	0	chr04	106199828	255	49M	TRBJ2-3	F
TRBJ2-4*01_F_J-REGION_49nt	0	chr04	106199975	255	49M	TRBJ2-4	F
TRBJ2-5*01_F_J-REGION_46nt	0	chr04	106200094	255	46M	TRBJ2-5	F
TRBJ2-6*01_F_J-REGION_53nt	0	chr04	106200190	255	53M	TRBJ2-6	F
TRBJ2-7*01_F_J-REGION_47nt	0	chr04	106200422	255	47M	TRBJ2-7	F
TRBC1*01_F_EX1_390nt	256	chr04	106203137	255	390M	TRBC2_EX1	F
TRBC1*01_F_EX2_18nt	256	chr04	106204205	255	18M	TRBC2_EX2	F
TRBC1*01_F_EX3_108nt	256	chr04	106204377	255	108M	TRBC2_EX3	F
TRBC2*01_F_EX4_18nt	0	chr04	106204758	35	18M	TRBC2_EX4	F
TRBV30*01_F_V-REGION_284nt	16	chr04	106218422	255	284M	TRBV30	F
Figure 4c - NCBA_BosT1.0 TRG1 gene loci
gene	flag	template	start	mapq	cigar	annotation	length	functionality
TRGV3-1*01_F_V-REGION_304nt	0	chr04	82496980	32	304M	TRGV3-1	304	F
TRGV3-1*01_F_V-REGION_304nt	256	chr04	82502908	255	304M	TRGV3-2	304	F
TRGV7-1*01_F_V-REGION_306nt	0	chr04	82506969	255	306M	TRGV7-1	306	F
TRGV10-1*01_F_V-REGION_311nt	0	chr04	82511266	255	311M	TRGV10-1	311	F
TRGV4-1*01_(F)_V-REGION_249nt	0	chr04	82513760	255	249M	TRGV4-1	249	P
TRGJ5-1*01_F_J-REGION_60nt	0	chr04	82520154	255	60M	TRGJ5-1	60	F
TRGC5*03_F_EX1_330nt	0	chr04	82527823	255	330M	TRGC5_EX1	330	F
TRGC5*02_F_EX2A_36nt	0	chr04	82533552	255	36M	TRGC5_EX2A	36	F
TRGC5*02_F_EX3_141nt	0	chr04	82535168	255	141M	TRGC5_EX3	141	F
TRGV8-1*01_F_V-REGION_291nt	256	chr04	82551867	255	291M	TRGV8-1	291	F
TRGV8-1*01_F_V-REGION_291nt	0	chr04	82562064	32	291M	TRGV8-2	291	F
TRGV8-2*01_F_V-REGION_276nt	0	chr04	82567799	37	276M	TRGV8-3	276	F
TRGV2-1*01_F_V-REGION_300nt	0	chr04	82581901	255	300M	TRGV2-1	300	F
TRGV9-1*01_F_V-REGION_300nt	256	chr04	82613526	255	300M	TRGV9-1	300	F
TRGV9-1*01_F_V-REGION_300nt	0	chr04	82628228	6	300M	TRGV9-2	300	F
TRGV9-1*01_F_V-REGION_300nt	256	chr04	82642377	255	300M	TRGV9-3	300	F
TRGJ3-1*01_F_J-REGION_60nt	256	chr04	82649086	255	60M	TRGJ3-1	60	ORF
TRGC3*02_F_EX1_330nt	256	chr04	82655493	255	330M	TRGC3_EX1	330	F
TRGC3*02_F_EX2A_57nt	0	chr04	82657452	30	57M	TRGC3_EX2A	57	F
TRGC3*02_F_EX2C_54nt	256	chr04	82658298	255	54M	TRGC3_EX2C	54	F
TRGC3*01_F_EX3_141nt	0	chr04	82659772	6	141M	TRGC3_EX3	141	F
TRGV1-1*01_F_V-REGION_297nt	256	chr04	82670528	255	297M	TRGV1-1	297	F
TRGJ3-1*01_F_J-REGION_60nt	0	chr04	82679497	1	60M	TRGJ3-2	60	ORF
TRGC3*02_F_EX1_330nt	0	chr04	82685923	6	330M	TRGC3_EX1	330	F
TRGC3*02_F_EX2A_57nt	256	chr04	82687880	255	57M	TRGC3_EX2A	57	F
TRGC3*02_F_EX2C_54nt	0	chr04	82688726	1	54M	TRTC3_EX2C	54	F
TRGC3*01_F_EX3_141nt	256	chr04	82690199	255	141M	TRGC_EX3	141	F
TRGV1-1*01_F_V-REGION_297nt	0	chr04	82700953	6	297M	TRGV1-2	297	F
TRGJ4-1*01_F_J-REGION_47nt	0	chr04	82710754	255	47M	TRGJ4-1	47	F
TRGJ4-2*01_F_J-REGION_50nt	0	chr04	82714143	255	50M	TRGJ4-2	50	ORF
TRGC4*01_F_EX1_330nt	0	chr04	82718087	255	330M	TRGC4_EX1	330	F
TRGC4*01_F_EX2A_60nt	0	chr04	82722997	255	60M	TRGC4_EX2A	60	F
TRGC1*01_F_EX2B_48nt	256	chr04	82723369	255	48M	TRGC4_EX2B	48	F
TRGC4*01_F_EX2C_51nt	0	chr04	82723703	255	51M	TRGC4_EX2C	51	F
TRGC4*01_F_EX3_141nt	0	chr04	82726087	255	141M	TRGC4_EX3	141	F
Figure 4c - NCBA_BosT1.0 TRG2 gene loci
gene	flag	template	start	mapq	cigar	annotation	length	functionality
TRGC6*01_F_EX3_141nt	16	chr04	50078423	255	141M	TRGC6_EX3	141
TRGC6*02_F_EX2C_42nt	16	chr04	50082071	255	42M	TRGC6_EX2C	42
TRGC6*01_F_EX2B_48nt	16	chr04	50082397	255	48M	TRGC6_EX2B	48
TRGC6*01_F_EX2A_60nt	16	chr04	50082952	255	60M	TRGC6_EX2A	60
TRGC6*01_F_EX1_330nt	16	chr04	50088837	255	330M	TRGC6_EX1	330
TRGJ6-1*01_F_J-REGION_50nt	16	chr04	50094037	255	50M	TRGJ6-1	50	F
TRGV6-1*01_F_V-REGION_298nt	16	chr04	50104084	6	298M	TRGV6-2	298	F
TRGC2*01_F_EX3_144nt	16	chr04	50112938	18	144M	TRGC2_EX3	144
TRGC2*01_F_EX2C_39nt	272	chr04	50115212	255	39M	TRGC2_EX2C	39
TRGC1*01_F_EX2B_48nt	272	chr04	50117901	255	48M	TRGC2_EX2B	48
TRGC2*01_F_EX2A_75nt	16	chr04	50118223	255	75M	TRGC2_EX2A	75
TRGC1*01_F_EX1_330nt	16	chr04	50121061	6	330M	TRGC2_EX1	330
TRGJ1-2*01_F_J-REGION_50nt	272	chr04	50124739	255	50M	TRGJ2-2	50	ORF
TRGJ1-1*01_F_J-REGION_60nt	272	chr04	50127715	255	60M	TRGJ2-1	60	F
TRGV5-1*05_(F)_V-REGION_285nt	272	chr04	50144515	255	285M	TRGV5-2	285	ORF
TRGV6-1*01_F_V-REGION_298nt	272	chr04	50155358	255	298M	TRGV6-1	298	F
TRGC2*01_F_EX3_144nt	272	chr04	50164066	255	144M	TRGC1_EX3	144
TRGC1*01_F_EX2C_39nt	272	chr04	50166325	255	39M	TRGC1_EX2C	39
TRGC1*01_F_EX2B_48nt	16	chr04	50168307	14	48M	TRGC1_EX2B	48
TRGC1*01_F_EX2A_105nt	16	chr04	50168642	255	105M	TRGC1_EX2A	105
TRGC1*01_F_EX1_330nt	272	chr04	50171065	255	330M	TRGC1_EX1	330
TRGJ1-2*01_F_J-REGION_50nt	272	chr04	50174409	255	50M	TRGJ1-2	50	ORF
TRGJ1-1*01_F_J-REGION_60nt	272	chr04	50177379	255	60M	TRGJ1-1	60	F
TRGV5-2*01_(F)_V-REGION_285nt	272	chr04	50184138	255	285M	TRGV5-1	285	ORF

## Sheet: Figure 5
figure 5a
type	functional	total
human_IG_V	117	279
mouse_IG_V	201	334
cattle_IG_V	55	201
human_TR_V	102	139
mouse_TR_V	128	156
cattle_TR_V	296	296
figure 5b
immu_chain	pbmc1	pbmc2	pbmc3	pbmc4
IGH	4323	4748	3301	3819
IGH_nonfun	439	440	313	408
IGL	391	858	399	563
IGL_nonfun	20	57	16	25
IGK	29	20	19	23
IGK_nonfun	1	1	1	0
TRAD	4640	2679	3781	4009
TRAD_nonfun	87	100	71	63
TRA	4278	2202	3501	3692
TRD	282	399	201	255
TRB	845	487	693	649
TRB_nonfun	18	16	18	8
TRG	138	137	89	111
TRG_nonfun	27	27	7	18
figure 5d-j
IGKV2-15[6]IGKJ2
IGKV2-9[4]IGKJ2
IGKV2-12[3]IGKJ2
IGKV1-4[1]IGKJ2
IGKV2-12[1]IGKJ3
IGKV2-15[1]IGKJ3
IGKV2-15[1]IGKJ4
IGKV2-6[1]IGKJ2
IGLV1-67[458]IGLJ4,IGLJ7,IGLJ8
IGLV1-47[334]IGLJ4,IGLJ7,IGLJ8
IGLV1-21[210]IGLJ4,IGLJ7,IGLJ8
IGLV1-40[199]IGLJ4,IGLJ7,IGLJ8
IGLV1-31[188]IGLJ4,IGLJ7,IGLJ8
IGLV3-4[84]IGLJ4,IGLJ7,IGLJ8
IGLV3-2[36]IGLJ4,IGLJ7,IGLJ8
IGLV1-64[19]IGLJ4,IGLJ7,IGLJ8
IGLV1-67[17]IGLJ3
IGLV1-58[12]IGLJ4,IGLJ7,IGLJ8
IGLV1-67[11]IGLJ2
IGLV1-40[10]IGLJ3
IGLV1-12[9]IGLJ4,IGLJ7,IGLJ8
IGLV1-21[9]IGLJ2
IGLV1-21[9]IGLJ3
IGLV3-2[9]IGLJ2
IGLV1-46[7]IGLJ4,IGLJ7,IGLJ8
IGLV1-16[6]IGLJ4,IGLJ7,IGLJ8
IGLV1-31[6]IGLJ3
IGLV1-31[5]IGLJ2
IGLV1-47[5]IGLJ2
IGLV2-6[5]IGLJ4,IGLJ7,IGLJ8
IGLV3-2[5]IGLJ3
IGLV1-40[4]IGLJ2
IGLV2-9[4]IGLJ4,IGLJ7,IGLJ8
IGLV1-16[3]IGLJ2
IGLV1-43[3]IGLJ4,IGLJ7,IGLJ8
IGLV1-47[3]IGLJ3
IGLV1-55[3]IGLJ4,IGLJ7,IGLJ8
IGLV3-4[3]IGLJ2
IGLV3-4[3]IGLJ3
IGLV3-5[3]IGLJ4,IGLJ7,IGLJ8
IGLV5-72[3]IGLJ1
IGLV1-12[2]IGLJ2
IGLV1-12[2]IGLJ3
IGLV1-26[2]IGLJ4,IGLJ7,IGLJ8
IGLV3-3[2]IGLJ4,IGLJ7,IGLJ8
IGLV3-5[2]IGLJ2
IGLV1-16[1]IGLJ3
IGLV1-26[1]IGLJ3
IGLV1-36[1]IGLJ4,IGLJ7,IGLJ8
IGLV1-51[1]IGLJ4,IGLJ7,IGLJ8
IGLV1-58[1]IGLJ3
IGLV1-58[1]IGLJ5
IGLV1-64[1]IGLJ2
IGLV1-67[1]IGLJ1
IGLV1-67[1]IGLJ5
IGLV1-73[1]IGLJ2
IGLV1-73[1]IGLJ4,IGLJ7,IGLJ8
IGLV3-4[1]IGLJ1
TRBV20-6[10]TRBD1
TRBV20-4[9]TRBD1
TRBV20-1[8]TRBD2
TRBV20-4[6]TRBD2
TRBV20-4[6]TRBD3
TRBV4[5]TRBD1
TRBV5-15[5]TRBD1
TRBV6-26[5]TRBD3
TRBV20-1[4]TRBD3
TRBV22[4]TRBD1
TRBV26[4]TRBD2
TRBV4[4]TRBD2
TRBV5-11[4]TRBD1
TRBV5-6[4]TRBD2
TRBV6-17[4]TRBD1
TRBV6-28[4]TRBD3
TRBV1[3]TRBD1
TRBV19-2[3]TRBD1
TRBV20-3[3]TRBD1
TRBV5-18[3]TRBD1
TRBV5-21[3]TRBD1
TRBV5-6[3]TRBD1
TRBV5-6[3]TRBD3
TRBV6-1[3]TRBD2
TRBV7-1[3]TRBD1
TRBV1[2]TRBD2
TRBV20-1[2]TRBD1
TRBV20-2[2]TRBD1
TRBV20-3[2]TRBD2
TRBV20-3[2]TRBD3
TRBV20-5[2]TRBD3
TRBV20-6[2]TRBD3
TRBV21-15[2]TRBD1
TRBV21-23[2]TRBD1
TRBV26[2]TRBD3
TRBV27[2]TRBD1
TRBV28[2]TRBD1
TRBV29-4[2]TRBD2
TRBV29-5[2]TRBD1
TRBV5-11[2]TRBD2
TRBV5-18[2]TRBD3
TRBV5-3[2]TRBD1
TRBV5-7[2]TRBD1
TRBV5-7[2]TRBD2
TRBV6-9[2]TRBD1
TRBV6-9[2]TRBD2
TRBV7-1[2]TRBD2
TRBV12-1[1]TRBD2
TRBV14[1]TRBD1
TRBV14[1]TRBD2
TRBV15[1]TRBD1
TRBV19-1[1]TRBD1
TRBV19-1[1]TRBD2
TRBV19-1[1]TRBD3
TRBV19-2[1]TRBD2
TRBV19-3[1]TRBD1
TRBV19-3[1]TRBD3
TRBV20-2[1]TRBD2
TRBV20-5[1]TRBD2
TRBV20-6[1]TRBD2
TRBV21-12[1]TRBD2
TRBV21-12[1]TRBD3
TRBV21-2[1]TRBD1
TRBV22[1]TRBD2
TRBV25[1]TRBD2
TRBV27[1]TRBD2
TRBV28[1]TRBD3
TRBV29-2[1]TRBD1
TRBV29-3[1]TRBD1
TRBV29-3[1]TRBD3
TRBV3[1]TRBD1
TRBV3[1]TRBD3
TRBV30[1]TRBD1
TRBV30[1]TRBD2
TRBV30[1]TRBD3
TRBV4[1]TRBD3
TRBV5-15[1]TRBD2
TRBV5-2[1]TRBD2
TRBV5-20[1]TRBD1
TRBV5-21[1]TRBD2
TRBV5-21[1]TRBD3
TRBV5-22[1]TRBD2
TRBV5-22[1]TRBD3
TRBV5-3[1]TRBD3
TRBV6-1[1]TRBD3
TRBV6-10[1]TRBD3
TRBV6-11[1]TRBD1
TRBV6-11[1]TRBD2
TRBV6-11[1]TRBD3
TRBV6-14[1]TRBD3
TRBV6-17[1]TRBD3
TRBV6-18[1]TRBD3
TRBV6-24[1]TRBD1
TRBV6-26[1]TRBD1
TRBV6-28[1]TRBD1
TRBV6-28[1]TRBD2
TRBV6-9[1]TRBD3
TRBV7-1[1]TRBD3
TRBD2[21]TRBJ2-3
TRBD1[18]TRBJ1-2
TRBD2[13]TRBJ2-4
TRBD1[11]TRBJ2-3
TRBD1[9]TRBJ1-1
TRBD3[9]TRBJ3-4
TRBD1[8]TRBJ1-4
TRBD1[8]TRBJ2-4
TRBD1[8]TRBJ2-7
TRBD2[8]TRBJ2-6
TRBD3[8]TRBJ2-3
TRBD2[7]TRBJ2-2
TRBD2[7]TRBJ2-7
TRBD3[7]TRBJ2-7
TRBD1[6]TRBJ1-6
TRBD3[6]TRBJ3-3
TRBD1[5]TRBJ1-3
TRBD3[5]TRBJ2-5
TRBD1[4]TRBJ2-1
TRBD1[4]TRBJ2-5
TRBD1[4]TRBJ3-4
TRBD2[4]TRBJ2-1
TRBD3[4]TRBJ2-1
TRBD3[4]TRBJ2-4
TRBD3[4]TRBJ3-1
TRBD1[3]TRBJ2-6
TRBD1[3]TRBJ3-3
TRBD1[2]TRBJ2-2
TRBD1[2]TRBJ3-1
TRBD3[2]TRBJ2-6
TRBD1[1]TRBJ3-2
TRBD2[1]TRBJ2-5
TRBD3[1]TRBJ2-2
TRBD3[1]TRBJ3-2
TRGV7-1[69]TRGJ5-1
TRGV3-2[33]TRGJ5-1
TRGV6-2[17]TRGJ6-1
TRGV1-1[14]TRGJ4-2
TRGV2-1[13]TRGJ3-1
TRGV9-1[12]TRGJ3-1
TRGV3-2[9]TRGJ4-2
TRGV5-2[10]TRGJ2-1
TRGV8-2[7]TRGJ3-1
TRGV5-2[6]TRGJ2-2
TRGV8-1[6]TRGJ3-1
TRGV3-1[5]TRGJ5-1
TRGV9-2[5]TRGJ3-1
TRGV8-3[4]TRGJ3-1
TRGV5-1[3]TRGJ1-2
TRGV7-1[3]TRGJ4-2
TRGV8-4[2]TRGJ3-1
TRGV3-1[1]TRGJ4-2
TRGV3-2[1]TRGJ4-1
TRGV5-1[1]TRGJ2-1
TRGV5-1[1]TRGJ2-2
TRGV5-1[1]TRGJ6-1
TRGV7-1[1]TRGJ4-1
IGHV1-7[2408]IGHD8-2
IGHV1-10[762]IGHD8-2
IGHV1-10[591]IGHD7-3
IGHV1-20[502]IGHD8-2
IGHV1-21[477]IGHD8-2
IGHV1-10[437]IGHD6-2
IGHV1-20[376]IGHD7-3
IGHV1-21[361]IGHD7-3
IGHV1-14[343]IGHD8-2
IGHV1-27[320]IGHD8-2
IGHV1-17[314]IGHD8-2
IGHV1-27[302]IGHD7-3
IGHV1-20[269]IGHD6-2
IGHV1-14[262]IGHD1-3
IGHV1-10[252]IGHD5-2
IGHV1-14[250]IGHD7-3
IGHV1-17[247]IGHD7-3
IGHV1-14[241]IGHD6-2
IGHV1-21[238]IGHD6-2
IGHV1-10[200]IGHD3-1
IGHV1-10[185]IGHD1-3
IGHV1-27[185]IGHD1-3
IGHV1-17[181]IGHD6-2
IGHV1-20[176]IGHD1-3
IGHV1-7[176]IGHD7-3
IGHV1-14[163]IGHD3-1
IGHV1-30[161]IGHD8-2
IGHV1-27[156]IGHD6-2
IGHV1-30[151]IGHD7-3
IGHV1-20[147]IGHD5-2
IGHV1-21[141]IGHD3-1
IGHV1-7[139]IGHD6-2
IGHV1-20[138]IGHD3-1
IGHV1-21[137]IGHD1-3
IGHV1-10[132]IGHD1-1
IGHV1-10[129]IGHD4-1
IGHV1-14[127]IGHD4-1
IGHV1-21[116]IGHD5-2
IGHV1-17[112]IGHD1-3
IGHV1-14[111]IGHD5-2
IGHV1-14[109]IGHD1-1
IGHV1-17[108]IGHD3-1
IGHV1-21[108]IGHD4-1
IGHV1-20[103]IGHD1-1
IGHV1-20[101]IGHD4-1
IGHV1-30[98]IGHD6-2
IGHV1-7[91]IGHD1-3
IGHV1-27[90]IGHD3-1
IGHV1-17[86]IGHD5-2
IGHV1-10[85]IGHD6-3
IGHV1-17[84]IGHD4-1
IGHV1-27[84]IGHD5-2
IGHV1-32[82]IGHD1-3
IGHV1-21[81]IGHD1-1
IGHV1-7[78]IGHD3-1
IGHV1-7[74]IGHD5-2
IGHV1-30[73]IGHD1-3
IGHV1-27[72]IGHD4-1
IGHV1-10[71]IGHD5-3
IGHV1-20[67]IGHD1-2
IGHV1-27[66]IGHD1-1
IGHV1-14[63]IGHD6-3
IGHV1-30[62]IGHD3-1
IGHV1-20[59]IGHD2-1
IGHV1-14[55]IGHD2-1
IGHV1-21[55]IGHD2-1
IGHV1-7[54]IGHD4-1
IGHV1-10[52]IGHD1-2
IGHV1-17[50]IGHD1-1
IGHV1-10[48]IGHD2-1
IGHV1-14[46]IGHD5-3
IGHV1-27[46]IGHD2-1
IGHV1-7[42]IGHD6-3
IGHV1-20[41]IGHD6-3
IGHV1-20[40]IGHD5-3
IGHV1-30[40]IGHD5-2
IGHV1-14[39]IGHD9-1
IGHV1-30[39]IGHD1-1
IGHV1-39[39]IGHD1-3
IGHV1-17[38]IGHD6-3
IGHV2S1[38]IGHD1-3
IGHV1-30[36]IGHD4-1
IGHV1-14[35]IGHD1-2
IGHV1-17[35]IGHD2-1
IGHV1-21[34]IGHD6-3
IGHV1-21[33]IGHD5-3
IGHV1-27[33]IGHD6-3
IGHV1-7[32]IGHD1-1
IGHV1-21[26]IGHD1-2
IGHV1-30[26]IGHD2-1
IGHV1-39[26]IGHD7-3
IGHV1-27[24]IGHD1-2
IGHV1-17[23]IGHD5-3
IGHV1-27[21]IGHD5-3
IGHV1-37[20]IGHD1-3
IGHV1-39[20]IGHD8-2
IGHV1-7[19]IGHD1-2
IGHV1-17[18]IGHD1-2
IGHV1-7[18]IGHD7-4
IGHV1-21[17]IGHD7-4
IGHV1-25[17]IGHD1-3
IGHV1-30[17]IGHD5-3
IGHV1-30[17]IGHD6-3
IGHV1-10[16]IGHD7-4
IGHV1-7[16]IGHD5-3
IGHV1-20[14]IGHD7-4
IGHV1-7[14]IGHD2-1
IGHV1-27[13]IGHD9-1
IGHV1-10[12]IGHD9-1
IGHV1-25[11]IGHD8-2
IGHV2S1[11]IGHD8-2
IGHV1-20[10]IGHD9-1
IGHV1-30[10]IGHD7-4
IGHV1-39[9]IGHD4-1
IGHV1-14[8]IGHD7-4
IGHV1-17[8]IGHD7-4
IGHV1-30[8]IGHD1-2
IGHV1-39[8]IGHD6-2
IGHV1-21[7]IGHD9-1
IGHV1-39[7]IGHD1-1
IGHV1-32[6]IGHD8-2
IGHV1-39[6]IGHD3-1
IGHV1-7[6]IGHD9-1
IGHV1-27[5]IGHD7-4
IGHV1-32[5]IGHD7-3
IGHV1-25[4]IGHD3-1
IGHV1-25[4]IGHD5-2
IGHV1-39[4]IGHD1-2
IGHV1-39[4]IGHD5-2
IGHV1-39[4]IGHD6-3
IGHV1S1[4]IGHD1-3
IGHV1-17[3]IGHD9-1
IGHV1-25[3]IGHD6-2
IGHV1-25[3]IGHD7-3
IGHV1-33[3]IGHD1-3
IGHV1-37[3]IGHD6-2
IGHV1-25[2]IGHD1-1
IGHV1-25[2]IGHD6-3
IGHV1-30[2]IGHD9-1
IGHV1-37[2]IGHD4-1
IGHV1-37[2]IGHD5-3
IGHV1-37[2]IGHD8-2
IGHV1S1[2]IGHD1-2
IGHV1-25[1]IGHD5-3
IGHV1-32[1]IGHD1-1
IGHV1-32[1]IGHD3-1
IGHV1-32[1]IGHD4-1
IGHV1-32[1]IGHD6-2
IGHV1-32[1]IGHD6-3
IGHV1-32[1]IGHD7-4
IGHV1-32[1]IGHD9-1
IGHV1-37[1]IGHD1-1
IGHV1-37[1]IGHD1-2
IGHV1-37[1]IGHD3-1
IGHV1-37[1]IGHD6-3
IGHV1-37[1]IGHD7-3
IGHV1-37[1]IGHD9-1
IGHV1-39[1]IGHD7-4
IGHV1-39[1]IGHD9-1
IGHV1S1[1]IGHD7-3
IGHV1S1[1]IGHD9-1
IGHV2S1[1]IGHD1-1
IGHV2S1[1]IGHD3-1
IGHV2S1[1]IGHD5-2
IGHV2S1[1]IGHD7-3
IGHV2S1[1]IGHD9-1
IGHD8-2[5188]IGHJ2-4
IGHD7-3[2430]IGHJ2-4
IGHD6-2[1718]IGHJ2-4
IGHD3-1[958]IGHJ2-4
IGHD1-3[952]IGHJ2-4
IGHD5-2[886]IGHJ2-4
IGHD4-1[680]IGHJ2-4
IGHD1-1[582]IGHJ2-4
IGHD6-3[346]IGHJ2-4
IGHD2-1[324]IGHJ2-4
IGHD5-3[259]IGHJ2-4
IGHD1-2[202]IGHJ2-4
IGHD1-3[104]IGHJ1-1
IGHD1-3[104]IGHJ1-3
IGHD7-4[95]IGHJ2-4
IGHD9-1[88]IGHJ2-4
IGHD1-3[85]IGHJ1-6
IGHD1-3[76]IGHJ2-6
IGHD8-2[40]IGHJ1-6
IGHD1-3[32]IGHJ1-2
IGHD8-2[32]IGHJ2-6
IGHD8-2[26]IGHJ1-1
IGHD4-1[25]IGHJ1-6
IGHD1-3[24]IGHJ2-3
IGHD1-3[23]IGHJ1-4
IGHD1-2[19]IGHJ1-4
IGHD1-2[18]IGHJ1-3
IGHD1-3[18]IGHJ1-5
IGHD1-1[16]IGHJ1-1
IGHD6-2[15]IGHJ1-6
IGHD7-3[15]IGHJ1-1
IGHD7-3[15]IGHJ2-6
IGHD8-2[14]IGHJ1-2
IGHD8-2[14]IGHJ1-4
IGHD5-2[13]IGHJ1-6
IGHD7-3[13]IGHJ1-6
IGHD3-1[12]IGHJ1-6
IGHD6-2[12]IGHJ1-1
IGHD6-3[10]IGHJ2-6
IGHD8-2[10]IGHJ1-3
IGHD4-1[8]IGHJ1-3
IGHD6-2[8]IGHJ2-6
IGHD8-2[8]IGHJ1-5
IGHD1-1[6]IGHJ2-6
IGHD1-3[6]IGHJ2-5
IGHD5-2[6]IGHJ1-3
IGHD7-3[6]IGHJ1-3
IGHD1-1[5]IGHJ1-3
IGHD1-1[5]IGHJ1-6
IGHD1-2[5]IGHJ1-1
IGHD1-2[5]IGHJ2-6
IGHD6-2[5]IGHJ1-3
IGHD6-2[5]IGHJ2-3
IGHD7-3[5]IGHJ1-4
IGHD8-2[5]IGHJ2-3
IGHD1-1[4]IGHJ2-3
IGHD1-2[4]IGHJ1-6
IGHD2-1[4]IGHJ1-1
IGHD2-1[4]IGHJ1-6
IGHD3-1[4]IGHJ1-4
IGHD3-1[4]IGHJ1-5
IGHD5-2[4]IGHJ1-4
IGHD5-2[4]IGHJ2-6
IGHD5-3[4]IGHJ1-1
IGHD5-3[4]IGHJ1-6
IGHD6-2[4]IGHJ1-2
IGHD6-2[4]IGHJ1-4
IGHD7-3[4]IGHJ1-2
IGHD9-1[4]IGHJ1-1
IGHD1-1[3]IGHJ1-4
IGHD1-2[3]IGHJ1-2
IGHD2-1[3]IGHJ1-3
IGHD3-1[3]IGHJ1-1
IGHD3-1[3]IGHJ1-2
IGHD3-1[3]IGHJ1-3
IGHD4-1[3]IGHJ2-3
IGHD4-1[3]IGHJ2-6
IGHD5-2[3]IGHJ1-2
IGHD6-2[3]IGHJ1-5
IGHD7-3[3]IGHJ1-5
IGHD1-1[2]IGHJ1-2
IGHD3-1[2]IGHJ2-3
IGHD3-1[2]IGHJ2-5
IGHD3-1[2]IGHJ2-6
IGHD4-1[2]IGHJ1-4
IGHD6-3[2]IGHJ1-6
IGHD7-4[2]IGHJ2-6
IGHD1-1[1]IGHJ1-5
IGHD2-1[1]IGHJ1-2
IGHD2-1[1]IGHJ1-4
IGHD2-1[1]IGHJ2-6
IGHD4-1[1]IGHJ1-2
IGHD4-1[1]IGHJ2-5
IGHD5-2[1]IGHJ1-1
IGHD5-2[1]IGHJ1-5
IGHD5-2[1]IGHJ2-3
IGHD5-3[1]IGHJ2-3
IGHD5-3[1]IGHJ2-5
IGHD5-3[1]IGHJ2-6
IGHD6-3[1]IGHJ1-2
IGHD6-3[1]IGHJ2-3
IGHD6-3[1]IGHJ2-5
IGHD7-4[1]IGHJ1-1
IGHD9-1[1]IGHJ1-4
IGHD9-1[1]IGHJ1-5
IGHD9-1[1]IGHJ1-6
IGHD9-1[1]IGHJ2-3
IGHD9-1[1]IGHJ2-6
TRAV3-5[238]TRAJ10
TRAV33-3[199]TRAJ10
TRAV21-1[75]TRAJ35
TRAV27[64]TRAJ56
TRAV5[63]TRAJ60
TRAV3-6[57]TRAJ10
TRAV9-6[38]TRAJ27
TRAV22-14[35]TRAJ34
TRAV27[33]TRAJ3
TRAV39-2[33]TRAJ49
TRAV3-6[32]TRAJ38
TRAV44-3[31]TRAJ24
TRAV23-3[27]TRAJ10
TRAV19-1[26]TRAJ2
TRAV45-9[26]TRAJ45
TRAV1[25]TRAJ11
TRAV19-1[25]TRAJ10
TRAV38-1[25]TRAJ10
TRAV43-3[25]TRAJ10
TRAV13-4[24]TRAJ13
TRAV9-6[24]TRAJ7
TRAV8-1[23]TRAJ10
TRAV23-3[22]TRAJ47
TRAV29-1[22]TRAJ34
TRAV45-2[22]TRAJ11
TRAV21-1[21]TRAJ27
TRAV24-1[21]TRAJ58
TRAV38-1[21]TRAJ30
TRAV39-1[20]TRAJ49
TRAV24-6[19]TRAJ56
TRAV25-4[19]TRAJ35
TRAV35-1[19]TRAJ32
TRAV9-6[19]TRAJ4
TRAV14-4[18]TRAJ5
TRAV20-4[18]TRAJ6
TRAV28-1[18]TRAJ56
TRAV29-2[18]TRAJ56
TRAV3-6[18]TRAJ20
TRAV21-1[17]TRAJ12
TRAV22-1[17]TRAJ34
TRAV23-11[17]TRAJ30
TRAV27[17]TRAJ61
TRAV3-2[17]TRAJ19
TRAV20-1[16]TRAJ40
TRAV25-14[16]TRAJ26
TRAV10-1[15]TRAJ23
TRAV18-5[15]TRAJ41
TRAV11-1[14]TRAJ19
TRAV16[14]TRAJ21
TRAV22-3[14]TRAJ34
TRAV28-3[14]TRAJ13
TRAV3-7[14]TRAJ10
TRAV38-2[14]TRAJ36
TRAV9-3[14]TRAJ9
TRAV10-2[13]TRAJ23
TRAV10-3[13]TRAJ23
TRAV17-2[13]TRAJ19
TRAV19-1[13]TRAJ30
TRAV19-3[13]TRAJ10
TRAV20-1[13]TRAJ10
TRAV20-1[13]TRAJ14
TRAV22-1[13]TRAJ26
TRAV23-1[13]TRAJ10
TRAV23-11[13]TRAJ10
TRAV35-1[13]TRAJ59
TRAV4[13]TRAJ48
TRAV41[13]TRAJ14
TRAV43-3[13]TRAJ31
TRAV45-8[13]TRAJ48
TRAV8-1[13]TRAJ1
TRAV8-1[13]TRAJ36
TRAV9-6[13]TRAJ40
TRAV1[12]TRAJ48
TRAV2-1[12]TRAJ57
TRAV22-15[12]TRAJ59
TRAV23-11[12]TRAJ26
TRAV25-3[12]TRAJ30
TRAV25-8[12]TRAJ30
TRAV28-1[12]TRAJ13
TRAV28-3[12]TRAJ28
TRAV28-3[12]TRAJ29
TRAV35-1[12]TRAJ30
TRAV39-1[12]TRAJ57
TRAV45-11[12]TRAJ1
TRAV5[12]TRAJ1
TRAV5[12]TRAJ30
TRAV9-6[12]TRAJ48
TRAV10-1[11]TRAJ9
TRAV11-1[11]TRAJ34
TRAV11-1[11]TRAJ38
TRAV13-4[11]TRAJ19
TRAV14-1[11]TRAJ12
TRAV20-1[11]TRAJ30
TRAV20-1[11]TRAJ45
TRAV22-14[11]TRAJ52
TRAV22-3[11]TRAJ45
TRAV22-4[11]TRAJ34
TRAV22-8[11]TRAJ41
TRAV25-13[11]TRAJ30
TRAV25-14[11]TRAJ47
TRAV27[11]TRAJ26
TRAV28-1[11]TRAJ21
TRAV29-1[11]TRAJ14
TRAV33-3[11]TRAJ37
TRAV35-2[11]TRAJ13
TRAV44-12[11]TRAJ24
TRAV8-1[11]TRAJ41
TRAV12-1[10]TRAJ57
TRAV13-1[10]TRAJ2
TRAV13-4[10]TRAJ29
TRAV14-4[10]TRAJ46
TRAV18-1[10]TRAJ1
TRAV20-1[10]TRAJ29
TRAV21-3[10]TRAJ35
TRAV22-8[10]TRAJ10
TRAV25-8[10]TRAJ9
TRAV26[10]TRAJ36
TRAV36-2[10]TRAJ1
TRAV39-1[10]TRAJ16
TRAV44-4[10]TRAJ45
TRAV44-9[10]TRAJ56
TRAV45-11[10]TRAJ44
TRAV45-6[10]TRAJ45
TRAV8-1[10]TRAJ30
TRAV11-1[9]TRAJ11
TRAV11-3[9]TRAJ10
TRAV16[9]TRAJ26
TRAV17-1[9]TRAJ58
TRAV17-1[9]TRAJ9
TRAV17-2[9]TRAJ14
TRAV17-2[9]TRAJ48
TRAV17-2[9]TRAJ58
TRAV18-1[9]TRAJ8-2
TRAV22-10[9]TRAJ34
TRAV22-11[9]TRAJ13
TRAV22-11[9]TRAJ54
TRAV22-14[9]TRAJ19
TRAV22-16[9]TRAJ19
TRAV22-2[9]TRAJ12
TRAV22-3[9]TRAJ61
TRAV23-1[9]TRAJ30
TRAV25-9[9]TRAJ30
TRAV27[9]TRAJ36
TRAV27[9]TRAJ4
TRAV29-2[9]TRAJ32
TRAV3-6[9]TRAJ36
TRAV33-3[9]TRAJ45
TRAV35-1[9]TRAJ28
TRAV38-1[9]TRAJ41
TRAV4[9]TRAJ4
TRAV43-3[9]TRAJ14
TRAV43-3[9]TRAJ46
TRAV44-1[9]TRAJ10
TRAV44-10[9]TRAJ34
TRAV45-2[9]TRAJ61
TRAV45-5[9]TRAJ48
TRAV8-1[9]TRAJ48
TRAV8-1[9]TRAJ56
TRAV9-1[9]TRAJ11
TRAV9-1[9]TRAJ13
TRAV9-1[9]TRAJ37
TRAV9-6[9]TRAJ36
TRAV9-6[9]TRAJ42
TRAV13-1[8]TRAJ56
TRAV14-1[8]TRAJ13
TRAV14-1[8]TRAJ21
TRAV14-3[8]TRAJ13
TRAV16[8]TRAJ10
TRAV16[8]TRAJ25
TRAV17-3[8]TRAJ56
TRAV18-1[8]TRAJ41
TRAV19-1[8]TRAJ19
TRAV19-3[8]TRAJ40
TRAV20-4[8]TRAJ48
TRAV21-1[8]TRAJ23
TRAV21-1[8]TRAJ45
TRAV21-4[8]TRAJ31
TRAV22-2[8]TRAJ30
TRAV22-3[8]TRAJ11
TRAV22-3[8]TRAJ29
TRAV22-4[8]TRAJ45
TRAV23-11[8]TRAJ45
TRAV24-1[8]TRAJ11
TRAV25-11[8]TRAJ45
TRAV25-13[8]TRAJ34
TRAV26[8]TRAJ30
TRAV27[8]TRAJ12
TRAV27[8]TRAJ14
TRAV28-3[8]TRAJ12
TRAV28-3[8]TRAJ9
TRAV3-4[8]TRAJ10
TRAV35-1[8]TRAJ4
TRAV35-1[8]TRAJ54
TRAV38-1[8]TRAJ54
TRAV4[8]TRAJ1
TRAV4[8]TRAJ14
TRAV4[8]TRAJ17
TRAV4[8]TRAJ30
TRAV43-3[8]TRAJ2
TRAV43-3[8]TRAJ32
TRAV43-3[8]TRAJ45
TRAV43-3[8]TRAJ61
TRAV44-15[8]TRAJ34
TRAV44-4[8]TRAJ37
TRAV44-5[8]TRAJ10
TRAV45-10[8]TRAJ45
TRAV45-10[8]TRAJ6
TRAV45-11[8]TRAJ11
TRAV45-13[8]TRAJ26
TRAV45-3[8]TRAJ59
TRAV45-5[8]TRAJ37
TRAV5[8]TRAJ52
TRAV8-1[8]TRAJ34
TRAV8-1[8]TRAJ54
TRAV9-1[8]TRAJ10
TRAV1[7]TRAJ3
TRAV10-2[7]TRAJ13
TRAV10-2[7]TRAJ30
TRAV12-1[7]TRAJ11
TRAV12-1[7]TRAJ13
TRAV12-2[7]TRAJ10
TRAV12-2[7]TRAJ41
TRAV13-1[7]TRAJ19
TRAV14-4[7]TRAJ10
TRAV14-4[7]TRAJ25
TRAV14-4[7]TRAJ7
TRAV16[7]TRAJ30
TRAV17-1[7]TRAJ12
TRAV17-1[7]TRAJ4
TRAV17-1[7]TRAJ7
TRAV17-2[7]TRAJ46
TRAV18-1[7]TRAJ54
TRAV19-3[7]TRAJ11
TRAV2-5[7]TRAJ26
TRAV20-1[7]TRAJ49
TRAV20-4[7]TRAJ19
TRAV21-1[7]TRAJ57
TRAV21-1[7]TRAJ59
TRAV21-1[7]TRAJ7
TRAV22-10[7]TRAJ10
TRAV22-10[7]TRAJ30
TRAV22-10[7]TRAJ9
TRAV22-11[7]TRAJ34
TRAV22-14[7]TRAJ12
TRAV22-15[7]TRAJ1
TRAV22-15[7]TRAJ11
TRAV22-15[7]TRAJ48
TRAV22-16[7]TRAJ22
TRAV22-6[7]TRAJ10
TRAV22-7[7]TRAJ49
TRAV23-3[7]TRAJ20
TRAV23-3[7]TRAJ21
TRAV24-1[7]TRAJ41
TRAV24-4[7]TRAJ30
TRAV25-10[7]TRAJ13
TRAV25-10[7]TRAJ50
TRAV25-11[7]TRAJ1
TRAV25-8[7]TRAJ26
TRAV25-8[7]TRAJ48
TRAV25-8[7]TRAJ54
TRAV27[7]TRAJ9
TRAV28-1[7]TRAJ6
TRAV29-2[7]TRAJ11
TRAV3-6[7]TRAJ26
TRAV33-3[7]TRAJ11
TRAV33-3[7]TRAJ26
TRAV35-2[7]TRAJ45
TRAV36-2[7]TRAJ20
TRAV38-1[7]TRAJ1
TRAV38-1[7]TRAJ12
TRAV38-2[7]TRAJ10
TRAV39-1[7]TRAJ36
TRAV4[7]TRAJ10
TRAV4[7]TRAJ36
TRAV41[7]TRAJ23
TRAV41[7]TRAJ30
TRAV41[7]TRAJ45
TRAV43-3[7]TRAJ11
TRAV43-3[7]TRAJ58
TRAV44-12[7]TRAJ22
TRAV44-12[7]TRAJ26
TRAV44-4[7]TRAJ39
TRAV45-2[7]TRAJ10
TRAV45-2[7]TRAJ14
TRAV45-2[7]TRAJ37
TRAV45-2[7]TRAJ54
TRAV5[7]TRAJ20
TRAV5[7]TRAJ34
TRAV8-1[7]TRAJ13
TRAV8-1[7]TRAJ21
TRAV9-3[7]TRAJ15
TRAV9-6[7]TRAJ1
TRAV10-1[6]TRAJ11
TRAV10-1[6]TRAJ34
TRAV10-1[6]TRAJ39
TRAV10-2[6]TRAJ11
TRAV10-3[6]TRAJ34
TRAV10-3[6]TRAJ39
TRAV11-1[6]TRAJ31
TRAV11-1[6]TRAJ37
TRAV11-3[6]TRAJ30
TRAV11-3[6]TRAJ61
TRAV12-1[6]TRAJ10
TRAV12-2[6]TRAJ11
TRAV13-1[6]TRAJ48
TRAV13-1[6]TRAJ6
TRAV14-1[6]TRAJ10
TRAV14-1[6]TRAJ5
TRAV14-4[6]TRAJ11
TRAV14-4[6]TRAJ30
TRAV16[6]TRAJ50
TRAV17-1[6]TRAJ11
TRAV17-1[6]TRAJ36
TRAV18-1[6]TRAJ10
TRAV18-1[6]TRAJ11
TRAV18-1[6]TRAJ26
TRAV18-1[6]TRAJ56
TRAV19-1[6]TRAJ16
TRAV19-1[6]TRAJ40
TRAV19-1[6]TRAJ48
TRAV19-3[6]TRAJ2
TRAV20-1[6]TRAJ15
TRAV20-1[6]TRAJ19
TRAV20-1[6]TRAJ34
TRAV20-1[6]TRAJ41
TRAV20-1[6]TRAJ61
TRAV20-4[6]TRAJ10
TRAV20-4[6]TRAJ13
TRAV20-4[6]TRAJ26
TRAV20-4[6]TRAJ61
TRAV21-1[6]TRAJ49
TRAV22-1[6]TRAJ30
TRAV22-1[6]TRAJ45
TRAV22-10[6]TRAJ22
TRAV22-10[6]TRAJ61
TRAV22-11[6]TRAJ26
TRAV22-11[6]TRAJ61
TRAV22-14[6]TRAJ1
TRAV22-14[6]TRAJ24
TRAV22-14[6]TRAJ26
TRAV22-14[6]TRAJ45
TRAV22-14[6]TRAJ61
TRAV22-15[6]TRAJ4
TRAV22-3[6]TRAJ13
TRAV22-3[6]TRAJ16
TRAV22-3[6]TRAJ49
TRAV22-4[6]TRAJ22
TRAV22-6[6]TRAJ11
TRAV22-7[6]TRAJ11
TRAV22-7[6]TRAJ6
TRAV22-8[6]TRAJ34
TRAV23-1[6]TRAJ60
TRAV23-11[6]TRAJ19
TRAV23-2[6]TRAJ34
TRAV23-3[6]TRAJ23
TRAV23-3[6]TRAJ38
TRAV23-3[6]TRAJ50
TRAV23-8[6]TRAJ13
TRAV23-8D[6]TRAJ60
TRAV24-2[6]TRAJ14
TRAV24-2[6]TRAJ61
TRAV24-6[6]TRAJ6
TRAV25-1[6]TRAJ32
TRAV25-11[6]TRAJ21
TRAV25-11[6]TRAJ34
TRAV25-13[6]TRAJ2
TRAV25-13[6]TRAJ20
TRAV25-13[6]TRAJ29
TRAV25-13[6]TRAJ32
TRAV25-13[6]TRAJ45
TRAV25-13[6]TRAJ61
TRAV25-4[6]TRAJ47
TRAV25-8[6]TRAJ32
TRAV26[6]TRAJ20
TRAV26[6]TRAJ22
TRAV26[6]TRAJ7
TRAV27[6]TRAJ49
TRAV28-1[6]TRAJ15
TRAV28-1[6]TRAJ29
TRAV28-3[6]TRAJ2
TRAV29-1[6]TRAJ11
TRAV29-2[6]TRAJ10
TRAV29-2[6]TRAJ16
TRAV29-2[6]TRAJ20
TRAV29-2[6]TRAJ45
TRAV29-2[6]TRAJ49
TRAV29-2[6]TRAJ54
TRAV29-2[6]TRAJ8-1
TRAV3-6[6]TRAJ33
TRAV3-7[6]TRAJ38
TRAV35-1[6]TRAJ10
TRAV35-1[6]TRAJ15
TRAV35-1[6]TRAJ18
TRAV35-1[6]TRAJ48
TRAV38-1[6]TRAJ11
TRAV38-1[6]TRAJ14
TRAV38-1[6]TRAJ34
TRAV38-1[6]TRAJ36
TRAV38-2[6]TRAJ41
TRAV38-2[6]TRAJ49
TRAV38-2[6]TRAJ50
TRAV39-1[6]TRAJ4
TRAV39-2[6]TRAJ14
TRAV4[6]TRAJ34
TRAV4[6]TRAJ50
TRAV4[6]TRAJ6
TRAV41[6]TRAJ1
TRAV41[6]TRAJ36
TRAV41[6]TRAJ46
TRAV41[6]TRAJ57
TRAV43-2[6]TRAJ7
TRAV43-3[6]TRAJ26
TRAV43-3[6]TRAJ34
TRAV43-3[6]TRAJ44
TRAV43-3[6]TRAJ59
TRAV44-1[6]TRAJ58
TRAV44-10[6]TRAJ10
TRAV44-10[6]TRAJ12
TRAV44-12[6]TRAJ10
TRAV44-12[6]TRAJ11
TRAV44-12[6]TRAJ12
TRAV44-12[6]TRAJ20
TRAV44-15[6]TRAJ29
TRAV44-5[6]TRAJ40
TRAV44-6[6]TRAJ10
TRAV44-6[6]TRAJ49
TRAV44-8[6]TRAJ61
TRAV45-10[6]TRAJ11
TRAV45-10[6]TRAJ3
TRAV45-13[6]TRAJ17
TRAV45-13[6]TRAJ19
TRAV45-2[6]TRAJ19
TRAV45-2[6]TRAJ4
TRAV45-2[6]TRAJ40
TRAV45-3[6]TRAJ1
TRAV45-3[6]TRAJ54
TRAV45-5[6]TRAJ10
TRAV45-5[6]TRAJ13
TRAV45-5[6]TRAJ34
TRAV5[6]TRAJ56
TRAV8-1[6]TRAJ28
TRAV8-1[6]TRAJ29
TRAV8-1[6]TRAJ49
TRAV9-1[6]TRAJ1
TRAV9-5[6]TRAJ40
TRAV9-5[6]TRAJ9
TRAV9-6[6]TRAJ11
TRAV1[5]TRAJ45
TRAV10-1[5]TRAJ10
TRAV10-1[5]TRAJ28
TRAV10-2[5]TRAJ15
TRAV10-2[5]TRAJ44
TRAV10-3[5]TRAJ10
TRAV11-1[5]TRAJ10
TRAV11-1[5]TRAJ21
TRAV11-1[5]TRAJ26
TRAV11-1[5]TRAJ29
TRAV11-1[5]TRAJ45
TRAV11-1[5]TRAJ59
TRAV11-1[5]TRAJ7
TRAV11-1[5]TRAJ9
TRAV11-3[5]TRAJ1
TRAV11-3[5]TRAJ14
TRAV11-3[5]TRAJ2
TRAV11-3[5]TRAJ4
TRAV11-3[5]TRAJ58
TRAV12-1[5]TRAJ48
TRAV12-2[5]TRAJ15
TRAV12-2[5]TRAJ24
TRAV12-2[5]TRAJ34
TRAV12-2[5]TRAJ38
TRAV12-2[5]TRAJ60
TRAV13-1[5]TRAJ12
TRAV13-1[5]TRAJ23
TRAV13-1[5]TRAJ30
TRAV13-1[5]TRAJ40
TRAV13-1[5]TRAJ58
TRAV13-1[5]TRAJ60
TRAV13-4[5]TRAJ12
TRAV13-4[5]TRAJ14
TRAV13-4[5]TRAJ2
TRAV13-4[5]TRAJ38
TRAV14-1[5]TRAJ26
TRAV14-1[5]TRAJ29
TRAV14-1[5]TRAJ44
TRAV14-4[5]TRAJ26
TRAV16[5]TRAJ11
TRAV16[5]TRAJ41
TRAV17-1[5]TRAJ14
TRAV17-2[5]TRAJ50
TRAV17-2[5]TRAJ54
TRAV17-2[5]TRAJ7
TRAV17-2[5]TRAJ9
TRAV17-3[5]TRAJ10
TRAV18-1[5]TRAJ14
TRAV18-1[5]TRAJ45
TRAV18-1[5]TRAJ60
TRAV18-4[5]TRAJ56
TRAV18-5[5]TRAJ12
TRAV19-1[5]TRAJ36
TRAV19-1[5]TRAJ45
TRAV19-1[5]TRAJ49
TRAV19-2[5]TRAJ10
TRAV19-3[5]TRAJ26
TRAV19-3[5]TRAJ57
TRAV2-1[5]TRAJ30
TRAV2-1[5]TRAJ45
TRAV2-1[5]TRAJ61
TRAV2-2[5]TRAJ52
TRAV20-1[5]TRAJ11
TRAV20-1[5]TRAJ26
TRAV20-1[5]TRAJ4
TRAV20-1[5]TRAJ50
TRAV20-1[5]TRAJ59
TRAV20-4[5]TRAJ1
TRAV20-4[5]TRAJ24
TRAV20-4[5]TRAJ37
TRAV20-4[5]TRAJ45
TRAV20-4[5]TRAJ54
TRAV20-4[5]TRAJ58
TRAV21-1[5]TRAJ31
TRAV21-1[5]TRAJ37
TRAV21-3[5]TRAJ42
TRAV22-1[5]TRAJ19
TRAV22-1[5]TRAJ8-1
TRAV22-10[5]TRAJ46
TRAV22-11[5]TRAJ29
TRAV22-13[5]TRAJ12
TRAV22-13[5]TRAJ30
TRAV22-14[5]TRAJ10
TRAV22-14[5]TRAJ49
TRAV22-15[5]TRAJ29
TRAV22-15[5]TRAJ36
TRAV22-15[5]TRAJ44
TRAV22-15[5]TRAJ45
TRAV22-16[5]TRAJ30
TRAV22-16[5]TRAJ34
TRAV22-3[5]TRAJ1
TRAV22-3[5]TRAJ12
TRAV22-3[5]TRAJ37
TRAV22-3[5]TRAJ52
TRAV22-3[5]TRAJ54
TRAV22-3[5]TRAJ9
TRAV22-4[5]TRAJ6
TRAV22-5[5]TRAJ30
TRAV22-7[5]TRAJ30
TRAV22-8[5]TRAJ1
TRAV22-8[5]TRAJ15
TRAV22-8[5]TRAJ3
TRAV22-8[5]TRAJ46
TRAV23-1[5]TRAJ1
TRAV23-1[5]TRAJ13
TRAV23-1[5]TRAJ41
TRAV23-1[5]TRAJ54
TRAV23-1[5]TRAJ9
TRAV23-11[5]TRAJ61
TRAV23-2[5]TRAJ29
TRAV23-2[5]TRAJ48
TRAV23-3[5]TRAJ1
TRAV23-3[5]TRAJ14
TRAV23-3[5]TRAJ58
TRAV24-1[5]TRAJ10
TRAV24-1[5]TRAJ36
TRAV24-1[5]TRAJ47
TRAV24-6[5]TRAJ10
TRAV25-10[5]TRAJ2
TRAV25-10[5]TRAJ54
TRAV25-11[5]TRAJ14
TRAV25-11[5]TRAJ19
TRAV25-11[5]TRAJ48
TRAV25-12[5]TRAJ36
TRAV25-13[5]TRAJ1
TRAV25-13[5]TRAJ10
TRAV25-13[5]TRAJ12
TRAV25-13[5]TRAJ13
TRAV25-14[5]TRAJ12
TRAV25-3[5]TRAJ48
TRAV25-4[5]TRAJ7
TRAV25-8[5]TRAJ1
TRAV25-8[5]TRAJ11
TRAV25-8[5]TRAJ60
TRAV26[5]TRAJ1
TRAV26[5]TRAJ32
TRAV27[5]TRAJ2
TRAV27[5]TRAJ37
TRAV27[5]TRAJ42
TRAV27[5]TRAJ48
TRAV27[5]TRAJ60
TRAV28-1[5]TRAJ10
TRAV28-1[5]TRAJ14
TRAV29-1[5]TRAJ28
TRAV29-2[5]TRAJ13
TRAV29-2[5]TRAJ14
TRAV29-2[5]TRAJ23
TRAV29-2[5]TRAJ33
TRAV29-2[5]TRAJ41
TRAV3-1[5]TRAJ21
TRAV3-1[5]TRAJ32
TRAV3-1[5]TRAJ45
TRAV3-2[5]TRAJ54
TRAV3-6[5]TRAJ48
TRAV3-7[5]TRAJ45
TRAV33-3[5]TRAJ13
TRAV33-3[5]TRAJ36
TRAV33-3[5]TRAJ40
TRAV33-3[5]TRAJ54
TRAV35-1[5]TRAJ45
TRAV36-2[5]TRAJ30
TRAV36-2[5]TRAJ48
TRAV38-1[5]TRAJ3
TRAV38-1[5]TRAJ6
TRAV38-2[5]TRAJ26
TRAV38-2[5]TRAJ47
TRAV39-1[5]TRAJ11
TRAV39-2[5]TRAJ19
TRAV39-2[5]TRAJ4
TRAV4[5]TRAJ11
TRAV4[5]TRAJ15
TRAV4[5]TRAJ27
TRAV4[5]TRAJ45
TRAV4[5]TRAJ61
TRAV41[5]TRAJ34
TRAV41[5]TRAJ41
TRAV41[5]TRAJ54
TRAV41[5]TRAJ9
TRAV43-1[5]TRAJ27
TRAV43-2[5]TRAJ8-1
TRAV43-3[5]TRAJ48
TRAV43-3[5]TRAJ9
TRAV44-1[5]TRAJ36
TRAV44-1[5]TRAJ54
TRAV44-10[5]TRAJ38
TRAV44-12[5]TRAJ1
TRAV44-15[5]TRAJ10
TRAV44-15[5]TRAJ20
TRAV44-15[5]TRAJ45
TRAV44-16[5]TRAJ45
TRAV44-3[5]TRAJ12
TRAV44-3[5]TRAJ36
TRAV44-4[5]TRAJ36
TRAV44-4[5]TRAJ48
TRAV44-5[5]TRAJ13
TRAV44-5[5]TRAJ34
TRAV45-10[5]TRAJ10
TRAV45-13[5]TRAJ45
TRAV45-14[5]TRAJ45
TRAV45-2[5]TRAJ26
TRAV45-3[5]TRAJ27
TRAV45-3[5]TRAJ42
TRAV45-3[5]TRAJ61
TRAV45-5[5]TRAJ22
TRAV45-9[5]TRAJ11
TRAV5[5]TRAJ15
TRAV5[5]TRAJ54
TRAV5[5]TRAJ58
TRAV5[5]TRAJ9
TRAV8-1[5]TRAJ20
TRAV8-1[5]TRAJ22
TRAV8-1[5]TRAJ27
TRAV8-1[5]TRAJ31
TRAV8-1[5]TRAJ61
TRAV8-1[5]TRAJ7
TRAV9-1[5]TRAJ27
TRAV9-1[5]TRAJ9
TRAV9-3[5]TRAJ14
TRAV9-5[5]TRAJ34
TRAV9-6[5]TRAJ41
TRAV1[4]TRAJ10
TRAV1[4]TRAJ37
TRAV1[4]TRAJ41
TRAV10-1[4]TRAJ4
TRAV10-2[4]TRAJ10
TRAV10-2[4]TRAJ12
TRAV10-2[4]TRAJ19
TRAV10-2[4]TRAJ2
TRAV10-2[4]TRAJ31
TRAV10-2[4]TRAJ39
TRAV10-2[4]TRAJ49
TRAV10-3[4]TRAJ30
TRAV11-1[4]TRAJ16
TRAV11-1[4]TRAJ17
TRAV11-1[4]TRAJ2
TRAV11-1[4]TRAJ4
TRAV11-1[4]TRAJ48
TRAV11-1[4]TRAJ5
TRAV11-1[4]TRAJ50
TRAV11-1[4]TRAJ60
TRAV11-3[4]TRAJ11
TRAV11-3[4]TRAJ45
TRAV12-1[4]TRAJ26
TRAV12-2[4]TRAJ43
TRAV12-2[4]TRAJ45
TRAV12-2[4]TRAJ48
TRAV12-2[4]TRAJ9
TRAV12-3[4]TRAJ11
TRAV13-1[4]TRAJ32
TRAV13-1[4]TRAJ34
TRAV13-1[4]TRAJ46
TRAV13-1[4]TRAJ49
TRAV13-4[4]TRAJ1
TRAV13-4[4]TRAJ9
TRAV14-1[4]TRAJ1
TRAV14-1[4]TRAJ11
TRAV14-1[4]TRAJ14
TRAV14-1[4]TRAJ35
TRAV14-1[4]TRAJ45
TRAV14-1[4]TRAJ46
TRAV14-1[4]TRAJ48
TRAV14-3[4]TRAJ27
TRAV14-4[4]TRAJ19
TRAV14-4[4]TRAJ23
TRAV14-4[4]TRAJ28
TRAV14-4[4]TRAJ41
TRAV14-4[4]TRAJ45
TRAV14-4[4]TRAJ48
TRAV16[4]TRAJ23
TRAV16[4]TRAJ36
TRAV16[4]TRAJ45
TRAV17-1[4]TRAJ34
TRAV17-1[4]TRAJ45
TRAV17-2[4]TRAJ32
TRAV17-2[4]TRAJ38
TRAV17-3[4]TRAJ28
TRAV17-3[4]TRAJ30
TRAV17-3[4]TRAJ36
TRAV17-3[4]TRAJ43
TRAV17-3[4]TRAJ45
TRAV17-3[4]TRAJ58
TRAV18-1[4]TRAJ28
TRAV18-1[4]TRAJ3
TRAV18-1[4]TRAJ30
TRAV18-1[4]TRAJ34
TRAV18-1[4]TRAJ48
TRAV18-1[4]TRAJ58
TRAV18-1[4]TRAJ59
TRAV18-1[4]TRAJ7
TRAV18-1[4]TRAJ8-1
TRAV18-4[4]TRAJ13
TRAV18-4[4]TRAJ37
TRAV18-4[4]TRAJ45
TRAV18-5[4]TRAJ1
TRAV19-1[4]TRAJ11
TRAV19-1[4]TRAJ18
TRAV19-1[4]TRAJ9
TRAV19-2[4]TRAJ2
TRAV19-3[4]TRAJ37
TRAV19-3[4]TRAJ6
TRAV2-1[4]TRAJ15
TRAV2-5[4]TRAJ10
TRAV20-1[4]TRAJ16
TRAV20-1[4]TRAJ20
TRAV20-1[4]TRAJ21
TRAV20-1[4]TRAJ25
TRAV20-1[4]TRAJ53
TRAV20-4[4]TRAJ29
TRAV20-4[4]TRAJ30
TRAV20-4[4]TRAJ34
TRAV21-1[4]TRAJ36
TRAV21-1[4]TRAJ40
TRAV21-1[4]TRAJ53
TRAV21-3[4]TRAJ1
TRAV21-4[4]TRAJ11
TRAV21-4[4]TRAJ14
TRAV21-4[4]TRAJ4
TRAV22-1[4]TRAJ15
TRAV22-1[4]TRAJ22
TRAV22-1[4]TRAJ23
TRAV22-1[4]TRAJ24
TRAV22-1[4]TRAJ61
TRAV22-1[4]TRAJ9
TRAV22-10[4]TRAJ45
TRAV22-10[4]TRAJ54
TRAV22-11[4]TRAJ11
TRAV22-11[4]TRAJ14
TRAV22-11[4]TRAJ4
TRAV22-11[4]TRAJ42
TRAV22-11[4]TRAJ44
TRAV22-11[4]TRAJ45
TRAV22-11[4]TRAJ46
TRAV22-11[4]TRAJ50
TRAV22-13[4]TRAJ11
TRAV22-13[4]TRAJ45
TRAV22-14[4]TRAJ30
TRAV22-14[4]TRAJ59
TRAV22-15[4]TRAJ10
TRAV22-15[4]TRAJ54
TRAV22-16[4]TRAJ10
TRAV22-16[4]TRAJ3
TRAV22-16[4]TRAJ59
TRAV22-2[4]TRAJ36
TRAV22-2[4]TRAJ45
TRAV22-3[4]TRAJ10
TRAV22-3[4]TRAJ3
TRAV22-3[4]TRAJ36
TRAV22-3[4]TRAJ50
TRAV22-7[4]TRAJ13
TRAV22-7[4]TRAJ40
TRAV22-7[4]TRAJ48
TRAV22-7[4]TRAJ54
TRAV22-7[4]TRAJ7
TRAV22-8[4]TRAJ19
TRAV22-8[4]TRAJ30
TRAV22-8[4]TRAJ36
TRAV22-8[4]TRAJ54
TRAV23-1[4]TRAJ11
TRAV23-1[4]TRAJ12
TRAV23-1[4]TRAJ16
TRAV23-1[4]TRAJ36
TRAV23-1[4]TRAJ37
TRAV23-11[4]TRAJ16
TRAV23-11[4]TRAJ17
TRAV23-11[4]TRAJ2
TRAV23-11[4]TRAJ6
TRAV23-2[4]TRAJ31
TRAV23-3[4]TRAJ49
TRAV23-8[4]TRAJ1
TRAV23-8[4]TRAJ4
TRAV24-1[4]TRAJ14
TRAV24-1[4]TRAJ40
TRAV24-1[4]TRAJ44
TRAV24-1[4]TRAJ45
TRAV24-1[4]TRAJ56
TRAV24-2[4]TRAJ18
TRAV24-2[4]TRAJ26
TRAV24-2[4]TRAJ36
TRAV24-2[4]TRAJ48
TRAV24-2[4]TRAJ58
TRAV24-2[4]TRAJ60
TRAV24-4[4]TRAJ32
TRAV24-4[4]TRAJ4
TRAV24-4[4]TRAJ48
TRAV24-4[4]TRAJ7
TRAV24-6[4]TRAJ30
TRAV24-6[4]TRAJ34
TRAV24-6[4]TRAJ42
TRAV24-6[4]TRAJ59
TRAV24-6[4]TRAJ61
TRAV25-1[4]TRAJ21
TRAV25-1[4]TRAJ46
TRAV25-11[4]TRAJ12
TRAV25-11[4]TRAJ36
TRAV25-12[4]TRAJ10
TRAV25-13[4]TRAJ11
TRAV25-14[4]TRAJ40
TRAV25-14[4]TRAJ9
TRAV25-2[4]TRAJ32
TRAV25-2[4]TRAJ45
TRAV25-2[4]TRAJ6
TRAV25-3[4]TRAJ44
TRAV25-4[4]TRAJ30
TRAV25-4[4]TRAJ8-2
TRAV25-8[4]TRAJ10
TRAV25-8[4]TRAJ45
TRAV25-9[4]TRAJ11
TRAV25-9[4]TRAJ48
TRAV26[4]TRAJ11
TRAV26[4]TRAJ18
TRAV26[4]TRAJ19
TRAV26[4]TRAJ37
TRAV26[4]TRAJ61
TRAV27[4]TRAJ10
TRAV27[4]TRAJ22
TRAV27[4]TRAJ30
TRAV27[4]TRAJ40
TRAV27[4]TRAJ41
TRAV27[4]TRAJ54
TRAV28-1[4]TRAJ11
TRAV28-1[4]TRAJ19
TRAV28-1[4]TRAJ20
TRAV28-1[4]TRAJ39
TRAV28-1[4]TRAJ48
TRAV28-1[4]TRAJ58
TRAV28-1[4]TRAJ9
TRAV28-3[4]TRAJ10
TRAV28-3[4]TRAJ11
TRAV28-3[4]TRAJ59
TRAV29-1[4]TRAJ10
TRAV29-1[4]TRAJ20
TRAV29-1[4]TRAJ21
TRAV29-1[4]TRAJ22
TRAV29-1[4]TRAJ26
TRAV29-1[4]TRAJ5
TRAV29-1[4]TRAJ61
TRAV29-2[4]TRAJ36
TRAV29-2[4]TRAJ4
TRAV3-1[4]TRAJ15
TRAV3-1[4]TRAJ16
TRAV3-1[4]TRAJ36
TRAV3-1[4]TRAJ7
TRAV3-2[4]TRAJ44
TRAV3-2[4]TRAJ9
TRAV3-3[4]TRAJ47
TRAV3-4[4]TRAJ27
TRAV3-4[4]TRAJ54
TRAV3-6[4]TRAJ16
TRAV33-3[4]TRAJ1
TRAV33-3[4]TRAJ30
TRAV33-3[4]TRAJ31
TRAV33-3[4]TRAJ32
TRAV33-3[4]TRAJ56
TRAV35-1[4]TRAJ1
TRAV35-1[4]TRAJ12
TRAV35-1[4]TRAJ31
TRAV35-1[4]TRAJ36
TRAV35-1[4]TRAJ47
TRAV35-1[4]TRAJ49
TRAV35-2[4]TRAJ54
TRAV36-2[4]TRAJ10
TRAV36-2[4]TRAJ21
TRAV36-2[4]TRAJ27
TRAV36-2[4]TRAJ46
TRAV36-2[4]TRAJ58
TRAV36-2[4]TRAJ8-2
TRAV38-1[4]TRAJ21
TRAV38-1[4]TRAJ37
TRAV38-1[4]TRAJ44
TRAV38-1[4]TRAJ45
TRAV38-1[4]TRAJ47
TRAV38-1[4]TRAJ48
TRAV38-1[4]TRAJ59
TRAV38-2[4]TRAJ1
TRAV38-2[4]TRAJ17
TRAV38-2[4]TRAJ20
TRAV38-2[4]TRAJ30
TRAV38-2[4]TRAJ34
TRAV38-3[4]TRAJ36
TRAV39-1[4]TRAJ1
TRAV39-1[4]TRAJ12
TRAV39-1[4]TRAJ19
TRAV39-1[4]TRAJ48
TRAV39-1[4]TRAJ50
TRAV39-1[4]TRAJ56
TRAV39-1[4]TRAJ9
TRAV39-2[4]TRAJ15
TRAV39-2[4]TRAJ24
TRAV39-2[4]TRAJ38
TRAV39-2[4]TRAJ50
TRAV39-2[4]TRAJ59
TRAV4[4]TRAJ12
TRAV4[4]TRAJ26
TRAV4[4]TRAJ31
TRAV4[4]TRAJ32
TRAV4[4]TRAJ37
TRAV4[4]TRAJ40
TRAV4[4]TRAJ44
TRAV4[4]TRAJ56
TRAV41[4]TRAJ49
TRAV41[4]TRAJ50
TRAV43-1[4]TRAJ13
TRAV43-1[4]TRAJ24
TRAV43-1[4]TRAJ56
TRAV43-1[4]TRAJ59
TRAV43-2[4]TRAJ57
TRAV43-2[4]TRAJ61
TRAV43-3[4]TRAJ12
TRAV43-3[4]TRAJ22
TRAV43-3[4]TRAJ28
TRAV43-3[4]TRAJ35
TRAV43-3[4]TRAJ37
TRAV43-3[4]TRAJ49
TRAV44-1[4]TRAJ21
TRAV44-1[4]TRAJ7
TRAV44-10[4]TRAJ16
TRAV44-10[4]TRAJ26
TRAV44-12[4]TRAJ34
TRAV44-12[4]TRAJ52
TRAV44-12[4]TRAJ56
TRAV44-15[4]TRAJ22
TRAV44-16[4]TRAJ36
TRAV44-16[4]TRAJ52
TRAV44-18[4]TRAJ1
TRAV44-2[4]TRAJ29
TRAV44-2[4]TRAJ45
TRAV44-3[4]TRAJ45
TRAV44-3[4]TRAJ6
TRAV44-5[4]TRAJ20
TRAV44-5[4]TRAJ22
TRAV44-5[4]TRAJ37
TRAV44-5[4]TRAJ44
TRAV45-1[4]TRAJ37
TRAV45-10[4]TRAJ14
TRAV45-10[4]TRAJ19
TRAV45-11[4]TRAJ59
TRAV45-12[4]TRAJ22
TRAV45-13[4]TRAJ23
TRAV45-14[4]TRAJ4
TRAV45-14[4]TRAJ59
TRAV45-14[4]TRAJ7
TRAV45-15[4]TRAJ17
TRAV45-15[4]TRAJ28
TRAV45-15[4]TRAJ54
TRAV45-2[4]TRAJ28
TRAV45-3[4]TRAJ14
TRAV45-3[4]TRAJ24
TRAV45-3[4]TRAJ53
TRAV45-6[4]TRAJ22
TRAV45-6[4]TRAJ48
TRAV5[4]TRAJ11
TRAV5[4]TRAJ14
TRAV5[4]TRAJ36
TRAV5[4]TRAJ40
TRAV8-1[4]TRAJ23
TRAV8-1[4]TRAJ45
TRAV8-1[4]TRAJ52
TRAV9-1[4]TRAJ24
TRAV9-1[4]TRAJ28
TRAV9-1[4]TRAJ44
TRAV9-1[4]TRAJ45
TRAV9-1[4]TRAJ49
TRAV9-1[4]TRAJ54
TRAV9-1[4]TRAJ59
TRAV9-3[4]TRAJ1
TRAV9-3[4]TRAJ11
TRAV9-3[4]TRAJ19
TRAV9-3[4]TRAJ2
TRAV9-3[4]TRAJ36
TRAV9-3[4]TRAJ44
TRAV9-3[4]TRAJ50
TRAV9-3[4]TRAJ56
TRAV9-3[4]TRAJ7
TRAV9-5[4]TRAJ15
TRAV9-5[4]TRAJ19
TRAV9-6[4]TRAJ23
TRAV1[3]TRAJ15
TRAV1[3]TRAJ21
TRAV1[3]TRAJ30
TRAV1[3]TRAJ32
TRAV1[3]TRAJ42
TRAV1[3]TRAJ6
TRAV1[3]TRAJ61
TRAV1[3]TRAJ9
TRAV10-1[3]TRAJ1
TRAV10-1[3]TRAJ14
TRAV10-1[3]TRAJ15
TRAV10-1[3]TRAJ16
TRAV10-1[3]TRAJ21
TRAV10-1[3]TRAJ30
TRAV10-1[3]TRAJ36
TRAV10-1[3]TRAJ38
TRAV10-1[3]TRAJ41
TRAV10-1[3]TRAJ45
TRAV10-1[3]TRAJ54
TRAV10-2[3]TRAJ20
TRAV10-2[3]TRAJ24
TRAV10-2[3]TRAJ28
TRAV10-2[3]TRAJ34
TRAV10-2[3]TRAJ41
TRAV10-2[3]TRAJ45
TRAV10-2[3]TRAJ46
TRAV10-2[3]TRAJ58
TRAV10-2[3]TRAJ60
TRAV10-3[3]TRAJ13
TRAV10-3[3]TRAJ37
TRAV10-3[3]TRAJ45
TRAV11-1[3]TRAJ12
TRAV11-1[3]TRAJ15
TRAV11-1[3]TRAJ20
TRAV11-1[3]TRAJ28
TRAV11-1[3]TRAJ30
TRAV11-1[3]TRAJ33
TRAV11-1[3]TRAJ39
TRAV11-1[3]TRAJ49
TRAV11-3[3]TRAJ12
TRAV11-3[3]TRAJ27
TRAV11-3[3]TRAJ39
TRAV11-3[3]TRAJ56
TRAV12-1[3]TRAJ1
TRAV12-1[3]TRAJ12
TRAV12-1[3]TRAJ14
TRAV12-1[3]TRAJ16
TRAV12-1[3]TRAJ30
TRAV12-1[3]TRAJ36
TRAV12-1[3]TRAJ37
TRAV12-1[3]TRAJ50
TRAV12-1[3]TRAJ6
TRAV12-1[3]TRAJ7
TRAV12-1[3]TRAJ9
TRAV12-2[3]TRAJ13
TRAV12-2[3]TRAJ17
TRAV12-2[3]TRAJ19
TRAV12-2[3]TRAJ27
TRAV12-2[3]TRAJ36
TRAV12-2[3]TRAJ46
TRAV12-2[3]TRAJ49
TRAV12-2[3]TRAJ61
TRAV12-3[3]TRAJ1
TRAV13-1[3]TRAJ20
TRAV13-1[3]TRAJ25
TRAV13-1[3]TRAJ26
TRAV13-1[3]TRAJ27
TRAV13-1[3]TRAJ31
TRAV13-1[3]TRAJ37
TRAV13-1[3]TRAJ8-2
TRAV13-1[3]TRAJ9
TRAV13-4[3]TRAJ10
TRAV13-4[3]TRAJ32
TRAV13-4[3]TRAJ34
TRAV13-4[3]TRAJ37
TRAV13-4[3]TRAJ46
TRAV13-4[3]TRAJ47
TRAV13-4[3]TRAJ50
TRAV13-4[3]TRAJ59
TRAV14-1[3]TRAJ18
TRAV14-1[3]TRAJ20
TRAV14-1[3]TRAJ23
TRAV14-1[3]TRAJ36
TRAV14-1[3]TRAJ37
TRAV14-1[3]TRAJ59
TRAV14-1[3]TRAJ8-1
TRAV14-3[3]TRAJ12
TRAV14-3[3]TRAJ30
TRAV14-3[3]TRAJ32
TRAV14-3[3]TRAJ36
TRAV14-3[3]TRAJ42
TRAV14-3[3]TRAJ44
TRAV14-3[3]TRAJ6
TRAV14-4[3]TRAJ12
TRAV14-4[3]TRAJ24
TRAV14-4[3]TRAJ31
TRAV14-4[3]TRAJ32
TRAV14-4[3]TRAJ38
TRAV14-4[3]TRAJ42
TRAV14-4[3]TRAJ57
TRAV14-4[3]TRAJ61
TRAV14-4[3]TRAJ8-1
TRAV14-4[3]TRAJ8-2
TRAV16[3]TRAJ1
TRAV16[3]TRAJ13
TRAV16[3]TRAJ14
TRAV16[3]TRAJ17
TRAV16[3]TRAJ27
TRAV16[3]TRAJ37
TRAV16[3]TRAJ40
TRAV16[3]TRAJ52
TRAV17-1[3]TRAJ30
TRAV17-1[3]TRAJ37
TRAV17-1[3]TRAJ41
TRAV17-1[3]TRAJ42
TRAV17-1[3]TRAJ46
TRAV17-1[3]TRAJ53
TRAV17-1[3]TRAJ57
TRAV17-1[3]TRAJ59
TRAV17-2[3]TRAJ10
TRAV17-2[3]TRAJ11
TRAV17-2[3]TRAJ15
TRAV17-2[3]TRAJ20
TRAV17-2[3]TRAJ25
TRAV17-2[3]TRAJ27
TRAV17-2[3]TRAJ30
TRAV17-2[3]TRAJ36
TRAV17-2[3]TRAJ40
TRAV17-2[3]TRAJ61
TRAV17-3[3]TRAJ25
TRAV17-3[3]TRAJ4
TRAV17-3[3]TRAJ52
TRAV18-1[3]TRAJ15
TRAV18-1[3]TRAJ20
TRAV18-1[3]TRAJ4
TRAV18-1[3]TRAJ42
TRAV18-1[3]TRAJ49
TRAV18-1[3]TRAJ61
TRAV18-4[3]TRAJ46
TRAV18-4[3]TRAJ48
TRAV18-4[3]TRAJ49
TRAV18-4[3]TRAJ58
TRAV18-4[3]TRAJ9
TRAV18-5[3]TRAJ48
TRAV18-5[3]TRAJ50
TRAV18-5[3]TRAJ58
TRAV18-5[3]TRAJ8-2
TRAV19-1[3]TRAJ1
TRAV19-1[3]TRAJ13
TRAV19-1[3]TRAJ14
TRAV19-1[3]TRAJ26
TRAV19-1[3]TRAJ4
TRAV19-3[3]TRAJ1
TRAV19-3[3]TRAJ13
TRAV19-3[3]TRAJ3
TRAV19-3[3]TRAJ30
TRAV19-3[3]TRAJ48
TRAV19-3[3]TRAJ50
TRAV19-3[3]TRAJ61
TRAV19-3[3]TRAJ7
TRAV2-1[3]TRAJ16
TRAV2-1[3]TRAJ21
TRAV2-1[3]TRAJ5
TRAV2-1[3]TRAJ54
TRAV2-1[3]TRAJ59
TRAV2-1[3]TRAJ60
TRAV2-2[3]TRAJ8-1
TRAV2-5[3]TRAJ14
TRAV2-5[3]TRAJ20
TRAV2-5[3]TRAJ4
TRAV2-5[3]TRAJ54
TRAV2-6[3]TRAJ37
TRAV2-7[3]TRAJ23
TRAV20-1[3]TRAJ27
TRAV20-1[3]TRAJ36
TRAV20-1[3]TRAJ37
TRAV20-1[3]TRAJ48
TRAV20-4[3]TRAJ11
TRAV20-4[3]TRAJ14
TRAV20-4[3]TRAJ16
TRAV20-4[3]TRAJ40
TRAV20-4[3]TRAJ49
TRAV20-4[3]TRAJ50
TRAV21-1[3]TRAJ1
TRAV21-1[3]TRAJ18
TRAV21-1[3]TRAJ19
TRAV21-1[3]TRAJ30
TRAV21-1[3]TRAJ4
TRAV21-1[3]TRAJ61
TRAV21-3[3]TRAJ13
TRAV21-3[3]TRAJ15
TRAV21-3[3]TRAJ27
TRAV21-3[3]TRAJ38
TRAV21-3[3]TRAJ41
TRAV21-3[3]TRAJ48
TRAV21-3[3]TRAJ50
TRAV21-3[3]TRAJ7
TRAV21-4[3]TRAJ45
TRAV21-4[3]TRAJ58
TRAV21-4[3]TRAJ6
TRAV22-1[3]TRAJ10
TRAV22-1[3]TRAJ11
TRAV22-1[3]TRAJ12
TRAV22-1[3]TRAJ21
TRAV22-1[3]TRAJ27
TRAV22-1[3]TRAJ3
TRAV22-1[3]TRAJ4
TRAV22-1[3]TRAJ50
TRAV22-1[3]TRAJ52
TRAV22-10[3]TRAJ11
TRAV22-10[3]TRAJ24
TRAV22-10[3]TRAJ43
TRAV22-10[3]TRAJ44
TRAV22-11[3]TRAJ21
TRAV22-11[3]TRAJ3
TRAV22-11[3]TRAJ38
TRAV22-11[3]TRAJ41
TRAV22-11[3]TRAJ48
TRAV22-11[3]TRAJ8-1
TRAV22-13[3]TRAJ10
TRAV22-13[3]TRAJ4
TRAV22-13[3]TRAJ41
TRAV22-14[3]TRAJ36
TRAV22-14[3]TRAJ37
TRAV22-14[3]TRAJ40
TRAV22-14[3]TRAJ41
TRAV22-14[3]TRAJ5
TRAV22-14[3]TRAJ56
TRAV22-14[3]TRAJ8-2
TRAV22-15[3]TRAJ25
TRAV22-15[3]TRAJ37
TRAV22-15[3]TRAJ42
TRAV22-15[3]TRAJ57
TRAV22-15[3]TRAJ9
TRAV22-16[3]TRAJ23
TRAV22-16[3]TRAJ41
TRAV22-16[3]TRAJ9
TRAV22-2[3]TRAJ23
TRAV22-3[3]TRAJ28
TRAV22-3[3]TRAJ41
TRAV22-3[3]TRAJ48
TRAV22-3[3]TRAJ53
TRAV22-3[3]TRAJ59
TRAV22-3[3]TRAJ6
TRAV22-4[3]TRAJ11
TRAV22-4[3]TRAJ30
TRAV22-4[3]TRAJ41
TRAV22-5[3]TRAJ13
TRAV22-5[3]TRAJ16
TRAV22-6[3]TRAJ12
TRAV22-6[3]TRAJ36
TRAV22-6[3]TRAJ37
TRAV22-6[3]TRAJ54
TRAV22-7[3]TRAJ18
TRAV22-7[3]TRAJ29
TRAV22-7[3]TRAJ33
TRAV22-7[3]TRAJ34
TRAV22-7[3]TRAJ45
TRAV22-8[3]TRAJ13
TRAV22-8[3]TRAJ14
TRAV22-8[3]TRAJ2
TRAV22-8[3]TRAJ56
TRAV23-1[3]TRAJ14
TRAV23-1[3]TRAJ19
TRAV23-1[3]TRAJ31
TRAV23-1[3]TRAJ32
TRAV23-1[3]TRAJ34
TRAV23-1[3]TRAJ45
TRAV23-1[3]TRAJ52
TRAV23-1[3]TRAJ7
TRAV23-11[3]TRAJ11
TRAV23-11[3]TRAJ47
TRAV23-11[3]TRAJ49
TRAV23-11[3]TRAJ54
TRAV23-2[3]TRAJ19
TRAV23-2[3]TRAJ2
TRAV23-2[3]TRAJ32
TRAV23-2[3]TRAJ36
TRAV23-3[3]TRAJ11
TRAV23-3[3]TRAJ17
TRAV23-3[3]TRAJ19
TRAV23-3[3]TRAJ36
TRAV23-3[3]TRAJ40
TRAV23-3[3]TRAJ48
TRAV23-8[3]TRAJ30
TRAV23-8[3]TRAJ38
TRAV23-8[3]TRAJ42
TRAV23-8[3]TRAJ50
TRAV23-8[3]TRAJ7
TRAV24-1[3]TRAJ13
TRAV24-1[3]TRAJ15
TRAV24-1[3]TRAJ18
TRAV24-1[3]TRAJ30
TRAV24-1[3]TRAJ31
TRAV24-1[3]TRAJ48
TRAV24-1[3]TRAJ54
TRAV24-1[3]TRAJ59
TRAV24-2[3]TRAJ13
TRAV24-2[3]TRAJ19
TRAV24-2[3]TRAJ38
TRAV24-2[3]TRAJ41
TRAV24-2[3]TRAJ45
TRAV24-4[3]TRAJ18
TRAV24-4[3]TRAJ29
TRAV24-4[3]TRAJ3
TRAV24-4[3]TRAJ54
TRAV24-4[3]TRAJ8-1
TRAV24-6[3]TRAJ48
TRAV24-6[3]TRAJ49
TRAV24-6[3]TRAJ58
TRAV24-6[3]TRAJ8-1
TRAV25-1[3]TRAJ11
TRAV25-1[3]TRAJ18
TRAV25-1[3]TRAJ35
TRAV25-1[3]TRAJ36
TRAV25-1[3]TRAJ53
TRAV25-10[3]TRAJ1
TRAV25-10[3]TRAJ10
TRAV25-10[3]TRAJ11
TRAV25-10[3]TRAJ12
TRAV25-10[3]TRAJ26
TRAV25-10[3]TRAJ29
TRAV25-10[3]TRAJ30
TRAV25-10[3]TRAJ6
TRAV25-10[3]TRAJ9
TRAV25-11[3]TRAJ11
TRAV25-11[3]TRAJ15
TRAV25-11[3]TRAJ16
TRAV25-11[3]TRAJ41
TRAV25-11[3]TRAJ42
TRAV25-11[3]TRAJ61
TRAV25-12[3]TRAJ45
TRAV25-12[3]TRAJ54
TRAV25-12[3]TRAJ59
TRAV25-13[3]TRAJ36
TRAV25-13[3]TRAJ37
TRAV25-13[3]TRAJ48
TRAV25-13[3]TRAJ49
TRAV25-13[3]TRAJ59
TRAV25-13[3]TRAJ6
TRAV25-14[3]TRAJ1
TRAV25-14[3]TRAJ2
TRAV25-14[3]TRAJ21
TRAV25-14[3]TRAJ29
TRAV25-14[3]TRAJ30
TRAV25-14[3]TRAJ50
TRAV25-14[3]TRAJ61
TRAV25-2[3]TRAJ12
TRAV25-2[3]TRAJ13
TRAV25-2[3]TRAJ34
TRAV25-2[3]TRAJ36
TRAV25-2[3]TRAJ61
TRAV25-3[3]TRAJ21
TRAV25-3[3]TRAJ29
TRAV25-3[3]TRAJ9
TRAV25-4[3]TRAJ1
TRAV25-4[3]TRAJ20
TRAV25-4[3]TRAJ26
TRAV25-4[3]TRAJ34
TRAV25-4[3]TRAJ36
TRAV25-8[3]TRAJ12
TRAV25-8[3]TRAJ14
TRAV25-8[3]TRAJ15
TRAV25-8[3]TRAJ2
TRAV25-8[3]TRAJ36
TRAV25-8[3]TRAJ37
TRAV25-8[3]TRAJ38
TRAV25-8[3]TRAJ41
TRAV25-8[3]TRAJ56
TRAV25-8[3]TRAJ61
TRAV25-8[3]TRAJ7
TRAV26[3]TRAJ14
TRAV26[3]TRAJ15
TRAV26[3]TRAJ21
TRAV26[3]TRAJ29
TRAV26[3]TRAJ31
TRAV26[3]TRAJ34
TRAV27[3]TRAJ1
TRAV27[3]TRAJ13
TRAV27[3]TRAJ21
TRAV27[3]TRAJ27
TRAV27[3]TRAJ29
TRAV27[3]TRAJ31
TRAV27[3]TRAJ32
TRAV27[3]TRAJ50
TRAV27[3]TRAJ52
TRAV27[3]TRAJ58
TRAV28-1[3]TRAJ16
TRAV28-1[3]TRAJ2
TRAV28-1[3]TRAJ24
TRAV28-1[3]TRAJ3
TRAV28-1[3]TRAJ42
TRAV28-1[3]TRAJ45
TRAV28-1[3]TRAJ54
TRAV28-3[3]TRAJ1
TRAV28-3[3]TRAJ27
TRAV28-3[3]TRAJ37
TRAV28-3[3]TRAJ8-1
TRAV29-1[3]TRAJ1
TRAV29-1[3]TRAJ18
TRAV29-1[3]TRAJ29
TRAV29-1[3]TRAJ36
TRAV29-1[3]TRAJ41
TRAV29-1[3]TRAJ49
TRAV29-2[3]TRAJ1
TRAV29-2[3]TRAJ21
TRAV29-2[3]TRAJ30
TRAV29-2[3]TRAJ42
TRAV29-2[3]TRAJ44
TRAV29-2[3]TRAJ7
TRAV29-2[3]TRAJ9
TRAV3-1[3]TRAJ10
TRAV3-1[3]TRAJ13
TRAV3-1[3]TRAJ19
TRAV3-1[3]TRAJ9
TRAV3-3[3]TRAJ22
TRAV3-4[3]TRAJ30
TRAV3-4[3]TRAJ41
TRAV3-5[3]TRAJ46
TRAV3-5[3]TRAJ53
TRAV3-6[3]TRAJ11
TRAV3-6[3]TRAJ28
TRAV3-6[3]TRAJ30
TRAV3-6[3]TRAJ31
TRAV3-6[3]TRAJ45
TRAV33-3[3]TRAJ18
TRAV33-3[3]TRAJ19
TRAV33-3[3]TRAJ33
TRAV33-3[3]TRAJ34
TRAV33-3[3]TRAJ4
TRAV33-3[3]TRAJ47
TRAV33-3[3]TRAJ61
TRAV33-3[3]TRAJ9
TRAV35-1[3]TRAJ13
TRAV35-1[3]TRAJ26
TRAV35-1[3]TRAJ29
TRAV35-1[3]TRAJ38
TRAV35-1[3]TRAJ40
TRAV35-2[3]TRAJ1
TRAV35-2[3]TRAJ10
TRAV35-2[3]TRAJ28
TRAV36-2[3]TRAJ17
TRAV36-2[3]TRAJ2
TRAV36-2[3]TRAJ36
TRAV38-1[3]TRAJ18
TRAV38-1[3]TRAJ22
TRAV38-1[3]TRAJ24
TRAV38-1[3]TRAJ26
TRAV38-1[3]TRAJ4
TRAV38-1[3]TRAJ52
TRAV38-1[3]TRAJ8-1
TRAV38-2[3]TRAJ37
TRAV38-2[3]TRAJ45
TRAV38-3[3]TRAJ13
TRAV38-3[3]TRAJ19
TRAV38-3[3]TRAJ21
TRAV38-3[3]TRAJ31
TRAV38-3[3]TRAJ59
TRAV38-5[3]TRAJ1
TRAV38-5[3]TRAJ37
TRAV38-5[3]TRAJ7
TRAV39-1[3]TRAJ10
TRAV39-1[3]TRAJ21
TRAV39-1[3]TRAJ32
TRAV39-1[3]TRAJ45
[truncated: 3,642 more rows]

## Sheet: Figure 6
figure 6a-c gene loci in MHC region
chrname	start	end	strand	gene_evm	UNIPROT_ID	UNIPROT_NAME	Identity	length
chr23	25945298	25948250	+	evm.model.chr23.270	Q687Y7	IL17_BOVIN	100	153
chr23	26034304	26051113	-	evm.model.chr23.272	A4FUD9	MCM3_BOVIN	99.629	808
chr23	26392263	26405141	+	evm.model.chr23.277	P56982	TM14A_BOVIN	98.889	90
chr23	26414383	26421980	-	evm.model.chr23.278	O18879	GSTA2_BOVIN	100	223
chr23	26441524	26469563	-	evm.model.chr23.279	Q28035	GSTA1_BOVIN	96.354	192
chr23	26469585	26495330	-	evm.model.chr23.280	Q28035	GSTA1_BOVIN	86.264	182
chr23	26549589	26562189	-	evm.model.chr23.282	Q5E9G0	GSTA4_BOVIN	100	222
chr23	26617017	26638064	+	evm.model.chr23.285	Q3ZBT2	FBX9_BOVIN	90.389	437
chr23	26743746	26827617	-	evm.model.chr23.287	Q2KJD9	ELOV5_BOVIN	100	299
chr23	26895652	26987462	+	evm.model.chr23.288	Q9TVC8	HB21_BOVIN	87.719	228
chr23	27248435	27273934	+	evm.model.chr23.295	P18892	BT1A1_BOVIN	53.333	180
chr23	28194427	28198467	+	evm.model.chr23.297	P18892	BT1A1_BOVIN	53.039	181
chr23	28407647	28408180	+	evm.model.chr23.298	P18892	BT1A1_BOVIN	52.663	169
chr23	28729673	28732609	+	evm.model.chr23.306	Q28173	RAGE_BOVIN	98.798	416
chr23	28737384	28744067	+	evm.model.chr23.308	Q95JH2	PLCA_BOVIN	100	287
chr23	28749413	28756030	-	evm.model.chr23.310	Q1JQA0	PPT2_BOVIN	100	305
chr23	28850560	28853591	-	evm.model.chr23.314	P00191	CP21A_BOVIN	86.837	547
chr23	28920854	28922633	+	evm.model.chr23.317	Q5E9Y5	DXO_BOVIN	99.496	397
chr23	28933466	28938629	+	evm.model.chr23.319	Q0V898	NELFE_BOVIN	100	374
chr23	28938901	28944765	-	evm.model.chr23.320	P81187	CFAB_BOVIN	100	761
chr23	28945585	28956868	-	evm.model.chr23.321	Q3SYW2	CO2_BOVIN	99.867	750
chr23	29004288	29017489	+	evm.model.chr23.324	A3KMY4	CTL4_BOVIN	97.595	707
chr23	29018013	29021365	+	evm.model.chr23.325	A6BMK7	NEUR1_BOVIN	100	415
chr23	29044036	29045961	-	evm.model.chr23.326	Q27965	HS71B_BOVIN	100	641
chr23	29055143	29057068	-	evm.model.chr23.327	Q27975	HS71A_BOVIN	100	641
chr23	29059429	29067510	+	evm.model.chr23.328	P0CB32	HS71L_BOVIN	99.669	604
chr23	29081375	29089805	+	evm.model.chr23.330	Q0V8J4	VWA7_BOVIN	99.551	891
chr23	29110301	29115490	+	evm.model.chr23.333	Q5E9B7	CLIC1_BOVIN	100	241
chr23	29117174	29119414	+	evm.model.chr23.334	Q3SX44	DDAH2_BOVIN	100	285
chr23	29124438	29126620	+	evm.model.chr23.336	A0JNL5	LY66C_BOVIN	100	125
chr23	29134703	29137368	-	evm.model.chr23.339	Q0V881	LY66F_BOVIN	98.662	299
chr23	29140007	29152259	+	evm.model.chr23.340	Q1JPD2	ABHGA_BOVIN	100	558
chr23	29220206	29222263	-	evm.model.chr23.348	Q9BDK2	AIF1_BOVIN	100	147
chr23	29255468	29256381	-	evm.model.chr23.353	Q06600	TNFB_BOVIN	100	204
chr23	29284232	29293667	+	evm.model.chr23.356	Q3T147	DX39B_BOVIN	100	428
chr23	29406575	29408918	+	evm.model.chr23.360	P13752	HA1A_BOVIN	78.806	335
chr23	29563680	29568179	+	evm.model.chr23.362	O97552	PO5F1_BOVIN	99.167	360
chr23	29724612	29725209	+	evm.model.chr23.371	A0JNN2	SFTA2_BOVIN	100	78
chr23	29869030	29878148	+	evm.model.chr23.377	Q08DN8	FLOT1_BOVIN	100	427
chr23	29902070	29904351	+	evm.model.chr23.380	Q32LM8	NRM_BOVIN	100	262
chr23	29931144	29934578	-	evm.model.chr23.383	Q32KT5	CF136_BOVIN	99.683	315
chr23	29948506	29954775	-	evm.model.chr23.385	P82918	RT18B_BOVIN	98.837	258
chr23	30242182	30302981	-	evm.model.chr23.393	P13753	HA1B_BOVIN	93.056	360
chr23	30399800	30407554	+	evm.model.chr23.396	Q5E9G4	TRI10_BOVIN	97.546	489
chr23	30499936	30502870	-	evm.model.chr23.401	Q1RMP0	RPA12_BOVIN	100	123
chr23	30525880	30536126	-	evm.model.chr23.404	P55803	MOG_BOVIN	100	246
chr23	30596365	30629690	-	evm.model.chr23.407	Q08DM5	CS012_BOVIN	68.148	135
chr23	31301154	31301979	+	evm.model.chr23.454	P02316	HMGN1_BOVIN	87.379	103
chr23	31309408	31310043	-	evm.model.chr23.455	A6QLZ5	F177A_BOVIN	98.113	212
chr23	32105964	32111172	-	evm.model.chr23.484	A6QNZ0	ZSC26_BOVIN	100	479
figure 6a-c MHC gene loci in MHC region
gene	chrname	start	end
BoLA03033|BoLA-DQB	chr23	26918295	26922135
BoLA02987|BoLA-DQA	chr23	26952822	26950070
BoLA03033|BoLA-DQB	chr23	26981075	26983007
BoLA02987|BoLA-DQA	chr23	27001228	27003341
BoLA03124|BoLA-DRB3	chr23	27040084	27042343
BoLA-DRB2	chr23	27113026	27114710
BoLA03214|BoLA-NC2	chr23	29364761	29368851
BoLA07841|BoLA-NC5	chr23	29368331	29369476
BoLA03217|BoLA-NC4	chr23	29407037	29408563
BoLA03216|BoLA-NC3	chr23	29432882	29434278
BoLA10131|BoLA-NC10	chr23	30075258	30082843
BoLA10128|BoLA-NC9	chr23	30109841	30106510
BoLA10123|BoLA-NC8	chr23	30130669	30129370
BoLA10139|BoLA-NC7	chr23	30151146	30146095
BoLA10118|BoLA-NC6	chr23	30180241	30177560
BoLA-3/4/5/NC1	chr23	30246601	30243349
BoLA-1/2/6	chr23	30302972	30299611
BoLA_DRA_gDNA_4702bp	chr23	27150362	27145663
figure 6d-e MHC haplotypes 1
seqnames	start	end	width	strand	hp1ctg	hp1ctgLength
chr23:24918682-32302131	1	763635	763635	-	tig00000001	773909
chr23:24918682-32302131	5987306	6495619	508313	+	tig00000004	514016
chr23:24918682-32302131	6890120	7383450	493331	-	tig00000008	502352
chr23:24918682-32302131	4473395	4957643	484249	-	tig00000010	484391
chr23:24918682-32302131	5607601	5862237	254636	+	tig00000018	232298
chr23:24918682-32302131	2659761	2896679	236919	-	tig00000022	254276
chr23:24918682-32302131	1620735	1842897	222163	+	tig00000024	222196
chr23:24918682-32302131	1849901	2075223	225323	+	tig00000026	224988
chr23:24918682-32302131	2329231	2570873	241643	-	tig00000030	241376
chr23:24918682-32302131	2901724	3095038	193315	-	tig00000033	193288
chr23:24918682-32302131	1000509	1213249	212741	+	tig00000037	212789
chr23:24918682-32302131	5351728	5560139	208412	+	tig00000039	211569
chr23:24918682-32302131	6569382	6725946	156565	-	tig00000041	156488
chr23:24918682-32302131	3497967	3676983	179017	-	tig00000044	179065
chr23:24918682-32302131	4015254	4163219	147966	+	tig00000046	147988
chr23:24918682-32302131	3808823	3962309	153487	-	tig00000049	153455
chr23:24918682-32302131	1268934	1460650	191717	-	tig00000052	191704
chr23:24918682-32302131	4277027	4415937	138911	+	tig00000054	138841
chr23:24918682-32302131	1469502	1600431	130930	-	tig00000057	131025
chr23:24918682-32302131	5867550	5984344	116795	-	tig00000061	117099
chr23:24918682-32302131	2174564	2276468	101905	+	tig00000065	101877
chr23:24918682-32302131	867193	997420	130228	+	tig00000068	130199
chr23:24918682-32302131	3095214	3196971	101757	+	tig00000071	110481
chr23:24918682-32302131	4167503	4277077	109575	+	tig00000074	109515
chr23:24918682-32302131	2074589	2173594	99006	+	tig00000076	99541
chr23:24918682-32302131	3413458	3493124	79667	-	tig00000079	79665
chr23:24918682-32302131	5221465	5310869	89405	-	tig00000082	89984
chr23:24918682-32302131	5065441	5168391	102951	-	tig00000085	103038
chr23:24918682-32302131	6507196	6569231	62036	+	tig00000088	62040
chr23:24918682-32302131	5013586	5056161	42576	-	tig00000090	42580
chr23:24918682-32302131	6730263	6789123	58861	-	tig00000093	58715
chr23:24918682-32302131	5171878	5218368	46491	+	tig00000095	46453
chr23:24918682-32302131	3346333	3410432	64100	-	tig00000098	64095
chr23:24918682-32302131	4958172	5011687	53516	-	tig00000100	53517
chr23:24918682-32302131	3211766	3255371	43606	-	tig00000104	43603
chr23:24918682-32302131	4420745	4470890	50146	+	tig00000106	54359
chr23:24918682-32302131	6794093	6854806	60714	-	tig00000109	60669
chr23:24918682-32302131	3972249	4012155	39907	+	tig00000112	41833
chr23:24918682-32302131	2573210	2614993	41784	-	tig00000115	41779
chr23:24918682-32302131	2282857	2328798	45942	-	tig00000117	45930
chr23:24918682-32302131	3255185	3297447	42263	+	tig00000119	42257
chr23:24918682-32302131	3742526	3804574	62049	-	tig00000122	62059
chr23:24918682-32302131	768171	807557	39387	-	tig00000124	39405
chr23:24918682-32302131	6857735	6886887	29153	-	tig00000128	29126
chr23:24918682-32302131	827740	860325	32586	-	tig00000130	32629
chr23:24918682-32302131	1222172	1254680	32509	-	tig00000132	32504
chr23:24918682-32302131	3308130	3336534	28405	-	tig00000134	28425
chr23:24918682-32302131	3699874	3728974	29101	+	tig00000136	28950
chr23:24918682-32302131	5575775	5607201	31427	-	tig00000139	31512
chr23:24918682-32302131	4452010	4468240	16231	-	tig00000143	27547
chr23:24918682-32302131	5693288	5711853	18566	+	tig00000145	18567
chr23:24918682-32302131	3681014	3698987	17974	-	tig00000149	17969
chr23:24918682-32302131	1601064	1618437	17374	+	tig00000153	17389
chr23:24918682-32302131	2959263	2962803	3541	-	tig00000158	15800
figure 6d-e MHC haplotypes 2
seqnames	start	end	width	strand	hp2ctg	hp2ctgLength
chr23:24918682-32302131	459605	870717	411113	-	tig00000001	411168
chr23:24918682-32302131	6705013	7067451	362439	+	tig00000003	362486
chr23:24918682-32302131	5523616	5868090	344474	-	tig00000006	344598
chr23:24918682-32302131	123226	462738	339513	+	tig00000013	338930
chr23:24918682-32302131	6297195	6588722	291527	-	tig00000015	292380
chr23:24918682-32302131	1709610	1979489	269880	+	tig00000020	269596
chr23:24918682-32302131	1576195	1710269	134075	-	tig00000028	143911
chr23:24918682-32302131	2075783	2286250	210468	-	tig00000029	215794
chr23:24918682-32302131	7177409	7383450	206042	-	tig00000033	213392
chr23:24918682-32302131	3746836	3924480	177645	+	tig00000037	177633
chr23:24918682-32302131	4793576	4981928	188353	-	tig00000040	187881
chr23:24918682-32302131	988981	1143890	154910	-	tig00000043	154966
chr23:24918682-32302131	3056759	3190977	134219	+	tig00000045	135195
chr23:24918682-32302131	1410735	1566582	155848	+	tig00000050	155786
chr23:24918682-32302131	4647338	4788523	141186	+	tig00000053	140229
chr23:24918682-32302131	3316014	3560079	244065	+	tig00000056	144670
chr23:24918682-32302131	2741428	2886687	145260	-	tig00000059	145238
chr23:24918682-32302131	4985787	5124858	139072	+	tig00000061	139055
chr23:24918682-32302131	7068943	7177627	108685	+	tig00000066	108688
chr23:24918682-32302131	1568053	1587910	19858	-	tig00000068	19854
chr23:24918682-32302131	2430108	2570873	140766	+	tig00000069	141126
chr23:24918682-32302131	2901724	3015640	113917	-	tig00000071	113882
chr23:24918682-32302131	1	117208	117208	+	tig00000073	123100
chr23:24918682-32302131	4285742	4393613	107872	-	tig00000075	108061
chr23:24918682-32302131	5421630	5520450	98821	-	tig00000081	99174
chr23:24918682-32302131	881704	986132	104429	-	tig00000086	104453
chr23:24918682-32302131	2293604	2380425	86822	-	tig00000088	86876
chr23:24918682-32302131	5202998	5286148	83151	+	tig00000092	83662
chr23:24918682-32302131	6588707	6698091	109385	-	tig00000096	114033
chr23:24918682-32302131	5293301	5396883	103583	+	tig00000100	103735
chr23:24918682-32302131	3232333	3308339	76007	+	tig00000104	75767
chr23:24918682-32302131	1239126	1303740	64615	+	tig00000109	64624
chr23:24918682-32302131	2365604	2399470	33866	-	tig00000113	68099
chr23:24918682-32302131	4191268	4269244	77977	+	tig00000114	78063
chr23:24918682-32302131	5129139	5193634	64496	-	tig00000120	63949
chr23:24918682-32302131	1148611	1198904	50294	+	tig00000122	50282
chr23:24918682-32302131	3602911	3651817	48906	-	tig00000125	38772
chr23:24918682-32302131	4405311	4468735	63425	+	tig00000127	63407
chr23:24918682-32302131	4472330	4506758	34429	+	tig00000129	37837
chr23:24918682-32302131	2573210	2614993	41784	-	tig00000132	41779
chr23:24918682-32302131	4606032	4639097	33066	-	tig00000134	33070
chr23:24918682-32302131	5382466	5427187	44722	-	tig00000136	43751
chr23:24918682-32302131	1308294	1356989	48696	+	tig00000138	48680
chr23:24918682-32302131	1365330	1398880	33551	+	tig00000141	33559
chr23:24918682-32302131	2693415	2715885	22471	-	tig00000143	41604
chr23:24918682-32302131	3652665	3690124	37460	-	tig00000145	35330
chr23:24918682-32302131	2615731	2670766	55036	-	tig00000148	54970
chr23:24918682-32302131	3359330	3397544	38215	+	tig00000152	38229
chr23:24918682-32302131	2025247	2066845	41598	+	tig00000155	31708
chr23:24918682-32302131	3191657	3222276	30620	+	tig00000157	30627
chr23:24918682-32302131	2708454	2735503	27050	+	tig00000162	27062
chr23:24918682-32302131	3714175	3751907	37733	+	tig00000165	37417
chr23:24918682-32302131	4522851	4559284	36434	-	tig00000169	36351
chr23:24918682-32302131	3562363	3592777	30415	-	tig00000175	30396
chr23:24918682-32302131	3692428	3713801	21374	-	tig00000177	22310
chr23:24918682-32302131	3294109	3314012	19904	-	tig00000179	20307
chr23:24918682-32302131	4506299	4527976	21678	+	tig00000181	21672
chr23:24918682-32302131	4585913	4611854	25942	+	tig00000184	25946
chr23:24918682-32302131	1980052	1992382	12331	+	tig00000187	12313
chr23:24918682-32302131	3621835	3634257	12423	+	tig00000200	12415
chr23:24918682-32302131	5741227	5742705	1479	-	tig00000217	11487
chr23:24918682-32302131	6004381	6293049	288669	-	tig00000583	288375
chr23:24918682-32302131	6001903	6012176	10274	-	tig00000584	16150
chr23:24918682-32302131	5990477	6007301	16825	-	tig00000585	16841
chr23:24918682-32302131	5874399	6006909	132511	-	tig00000586	132510
Figure 6f - hp1 all gene allels
seqid	type	start	end	strand	chromosome	gene	feature	symbol	exon	transcript
seq.1	exon	147738	147924	+	tig00000026	BOLA-DQB1	exon	BOLA-DQB1	exon-282495_BoLA-DQB-1	282495_BoLA-DQB
seq.1	exon	156553	156837	+	tig00000026	BOLA-DQB1	exon	BOLA-DQB1	exon-282495_BoLA-DQB-2	282495_BoLA-DQB
seq.1	exon	157311	157422	+	tig00000026	BOLA-DQB1	exon	BOLA-DQB1	exon-282495_BoLA-DQB-3	282495_BoLA-DQB
seq.1	exon	158070	158260	+	tig00000026	BOLA-DQB1	exon	BOLA-DQB1	exon-282495_BoLA-DQB-4	282495_BoLA-DQB
seq.2	exon	180973	181138	-	tig00000026	BOLA-DQA1	exon	BOLA-DQA1	exon-282494_BoLA-DQA5-1	282494_BoLA-DQA5-1
seq.2	exon	181384	181672	-	tig00000026	BOLA-DQA1	exon	BOLA-DQA1	exon-282494_BoLA-DQA5-2	282494_BoLA-DQA5-1
seq.2	exon	186444	186591	-	tig00000026	BOLA-DQA1	exon	BOLA-DQA1	exon-282494_BoLA-DQA5-3	282494_BoLA-DQA5-1
seq.3	exon	210834	210993	+	tig00000026	BOLA-DQB2	exon	BOLA-DQB2	exon-539241_BoLA-DQB-1	539241_BoLA-DQB
seq.3	exon	212282	212528	+	tig00000026	BOLA-DQB2	exon	BOLA-DQB2	exon-539241_BoLA-DQB-2	539241_BoLA-DQB
seq.3	exon	216422	216706	+	tig00000026	BOLA-DQB2	exon	BOLA-DQB2	exon-539241_BoLA-DQB-3	539241_BoLA-DQB
seq.3	exon	217204	217315	+	tig00000026	BOLA-DQB2	exon	BOLA-DQB2	exon-539241_BoLA-DQB-4	539241_BoLA-DQB
seq.3	exon	218280	218642	+	tig00000026	BOLA-DQB2	exon	BOLA-DQB2	exon-539241_BoLA-DQB-5	539241_BoLA-DQB
seq.4	exon	5688	7975	-	tig00000076	BOLA-DQA2	exon	BOLA-DQA2	exon-282494_BoLA-DQA5-1	282494_BoLA-DQA5-2
seq.4	exon	8114	8296	-	tig00000076	BOLA-DQA2	exon	BOLA-DQA2	exon-282494_BoLA-DQA5-2	282494_BoLA-DQA5-2
seq.4	exon	8536	8817	-	tig00000076	BOLA-DQA2	exon	BOLA-DQA2	exon-282494_BoLA-DQA5-3	282494_BoLA-DQA5-2
seq.4	exon	9268	9517	-	tig00000076	BOLA-DQA2	exon	BOLA-DQA2	exon-282494_BoLA-DQA5-4	282494_BoLA-DQA5-2
seq.4	exon	11562	11705	-	tig00000076	BOLA-DQA2	exon	BOLA-DQA2	exon-282494_BoLA-DQA5-5	282494_BoLA-DQA5-2
seq.5	exon	39492	39679	+	tig00000076	BOLA-DRB3	exon	BoLA-DRB3	exon-XM_024984096.1-1	XM_024984096.1
seq.5	exon	45916	46185	+	tig00000076	BOLA-DRB3	exon	BoLA-DRB3	exon-XM_024984096.1-2	XM_024984096.1
seq.5	exon	48355	48639	+	tig00000076	BOLA-DRB3	exon	BoLA-DRB3	exon-XM_024984096.1-3	XM_024984096.1
seq.5	exon	49388	49499	+	tig00000076	BOLA-DRB3	exon	BoLA-DRB3	exon-XM_024984096.1-4	XM_024984096.1
seq.5	exon	50278	50640	+	tig00000076	BOLA-DRB3	exon	BoLA-DRB3	exon-XM_024984096.1-5	XM_024984096.1
seq.7	exon	10093	10120	+	tig00000065	BOLA-DRB2	exon	BOLA-DRB2	exon-BoLA-DRB2-1	BoLA-DRB2
seq.7	exon	17866	18135	+	tig00000065	BOLA-DRB2	exon	BOLA-DRB2	exon-BoLA-DRB2-2	BoLA-DRB2
seq.7	exon	20174	20461	+	tig00000065	BOLA-DRB2	exon	BOLA-DRB2	exon-BoLA-DRB2-3	BoLA-DRB2
seq.7	exon	22279	22390	+	tig00000065	BOLA-DRB2	exon	BOLA-DRB2	exon-BoLA-DRB2-4	BoLA-DRB2
seq.7	exon	23165	25409	+	tig00000065	BOLA-DRB2	exon	BOLA-DRB2	exon-BoLA-DRB2-5	BoLA-DRB2
seq.7	exon	42482	45382	+	tig00000065	BOLA-DRB2	exon	BOLA-DRB2	exon-BoLA-DRB2-6	BoLA-DRB2
seq.8	exon	51381	52838	-	tig00000065	BOLA-DRA	exon	BOLA-DRA	exon-BoLA-DRA-1	BoLA-DRA
seq.8	exon	53526	53694	-	tig00000065	BOLA-DRA	exon	BOLA-DRA	exon-BoLA-DRA-2	BoLA-DRA
seq.8	exon	53987	54269	-	tig00000065	BOLA-DRA	exon	BOLA-DRA	exon-BoLA-DRA-3	BoLA-DRA
seq.8	exon	54694	54948	-	tig00000065	BOLA-DRA	exon	BOLA-DRA	exon-BoLA-DRA-4	BoLA-DRA
seq.8	exon	56965	57090	-	tig00000065	BOLA-DRA	exon	BOLA-DRA	exon-BoLA-DRA-5	BoLA-DRA
Figure 6f - hp2 all gene allels
seqid	type	start	end	strand	chromosome	gene	feature	symbol	exon	transcript
seq.1	exon	26184	26343	+	tig00000155	BOLA-DQB	exon	BOLA-DQB	exon-539241_BoLA-DQB-1	539241_BoLA-DQB
seq.1	exon	27588	28805	+	tig00000155	BOLA-DQB	exon	BOLA-DQB	exon-539241_BoLA-DQB-2	539241_BoLA-DQB
seq.1	exon	29108	31708	+	tig00000155	BOLA-DQB	exon	BOLA-DQB	exon-539241_BoLA-DQB-3	539241_BoLA-DQB
seq.2	exon	201088	201220	+	tig00000029	BOLA-DQA	exon	BOLA-DQA	exon-282494_BoLA-DQA5-1	282494_BoLA-DQA5
seq.2	exon	203283	203532	+	tig00000029	BOLA-DQA	exon	BOLA-DQA	exon-282494_BoLA-DQA5-2	282494_BoLA-DQA5
seq.2	exon	203970	204258	+	tig00000029	BOLA-DQA	exon	BOLA-DQA	exon-282494_BoLA-DQA5-3	282494_BoLA-DQA5
seq.2	exon	204499	204675	+	tig00000029	BOLA-DQA	exon	BOLA-DQA	exon-282494_BoLA-DQA5-4	282494_BoLA-DQA5
seq.2	exon	204823	207077	+	tig00000029	BOLA-DQA	exon	BOLA-DQA	exon-282494_BoLA-DQA5-5	282494_BoLA-DQA5
seq.4	exon	161035	161907	-	tig00000029	BOLA-DRB3	exon	BoLA-DRB3	exon-XM_024984096.1-1	XM_024984096.1
seq.4	exon	162689	162800	-	tig00000029	BOLA-DRB3	exon	BoLA-DRB3	exon-XM_024984096.1-2	XM_024984096.1
seq.4	exon	163549	163833	-	tig00000029	BOLA-DRB3	exon	BoLA-DRB3	exon-XM_024984096.1-3	XM_024984096.1
seq.4	exon	165996	166271	-	tig00000029	BOLA-DRB3	exon	BoLA-DRB3	exon-XM_024984096.1-4	XM_024984096.1
seq.4	exon	172507	172667	-	tig00000029	BOLA-DRB3	exon	BoLA-DRB3	exon-XM_024984096.1-5	XM_024984096.1
seq.5	exon	87526	88866	-	tig00000029	BOLA-DRB2	exon	BOLA-DRB2	exon-BoLA-DRB2-1	BoLA-DRB2
seq.5	exon	89318	89429	-	tig00000029	BOLA-DRB2	exon	BOLA-DRB2	exon-BoLA-DRB2-2	BoLA-DRB2
seq.5	exon	91237	91521	-	tig00000029	BOLA-DRB2	exon	BOLA-DRB2	exon-BoLA-DRB2-3	BoLA-DRB2
seq.5	exon	93556	93833	-	tig00000029	BOLA-DRB2	exon	BOLA-DRB2	exon-BoLA-DRB2-4	BoLA-DRB2
seq.5	exon	101375	101459	-	tig00000029	BOLA-DRB2	exon	BOLA-DRB2	exon-BoLA-DRB2-5	BoLA-DRB2
seq.5	exon	101575	101733	-	tig00000029	BOLA-DRB2	exon	BOLA-DRB2	exon-BoLA-DRB2-6	BoLA-DRB2
seq.6	exon	54571	54721	+	tig00000029	BOLA-DRA	exon	BOLA-DRA	exon-BoLA-DRA-1	BoLA-DRA
seq.6	exon	56735	56989	+	tig00000029	BOLA-DRA	exon	BOLA-DRA	exon-BoLA-DRA-2	BoLA-DRA
seq.6	exon	57414	57696	+	tig00000029	BOLA-DRA	exon	BOLA-DRA	exon-BoLA-DRA-3	BoLA-DRA
seq.6	exon	57990	58158	+	tig00000029	BOLA-DRA	exon	BOLA-DRA	exon-BoLA-DRA-4	BoLA-DRA
seq.6	exon	58847	59263	+	tig00000029	BOLA-DRA	exon	BOLA-DRA	exon-BoLA-DRA-5	BoLA-DRA

## Sheet: Supplementary Figure 1
Supplementary figure 1a-b
library_ID	TotalPassReadsBases	TotalPassReadsNumbers	passReadsMeanLength	passReadsMaxLength	passReadsN50Length
20190726-YFL05 9-P1-PAD67579	25750513920	644122	39977	318719	63823
20190726-YFL05 9-P5-PAD67543	9549307315	192643	49569	872519	120822
20190727-YFL05 9-P1-PAD67579	15268865297	397116	38449	340158	62869
20190727-YFL05 9-P5-PAD67543	4533033325	103838	43654	608933	106832
20190728-YFL05 9-P1-PAD67579	7185265016	154202	46596	317820	71252
20190731-YFL05 9-P5-PAD69552	37843891883	816055	46374	329887	63874
20190801-YFL05 9-P5-PAD69552	18939901884	495993	38185	307791	62974
20190814-YFL05 9-P5-PAD47397	32764603655	710944	46086	346612	70979
20190814-YFL05 9-P5-PAD47414	19983809784	553811	36084	419824	84305
20190815-YFL05 9-P5-PAD47397	12584253207	259002	48587	335614	74098
20190815-YFL05 9-P5-PAD47414	10969402771	305689	35884	441919	85842
20190815-YFL05 9-P5-PAD67809	23290763639	443569	52507	348411	74472
20190816-YFL05 9-P5-PAD47397	3695142087	77101	47925	293342	74770
20190816-YFL05 9-P5-PAD47414	5834338692	120605	48375	330890	73379
20190816-YFL05 9-P5-PAD67809	9656706471	193250	49970	331069	74555
20220720-UNL327-P7-PAM61476-sup	24700614594	923890	26735	385019	49285
20220725-UNL327-P7-PAK45280-sup	35351820858	1255647	28154	724454	54112
20220728-UNL327-P7-PAK42509-sup	19277735967	508861	37884	428964	70135
20220729-UNL327-P7-PAK33362-sup	16690053566	820927	20330	380626	36019
20220729-UNL327-P7-PAK33961-sup	14242214913	607081	23460	417199	42989
20220729-UNL327-P7-PAK39796-sup	32478474184	694904	46738	457586	76686
20220729-UNL327-P7-PAK41418-sup	23187376254	813117	28516	514047	50997
20220729-UNL327-P7-PAK43532-sup	21046395367	582148	36152	424499	64020
20220729-UNL327-P7-PAK43934-sup	25413578059	589542	43107	477969	78184
20220729-UNL327-P7-PAM08956-sup	15900997314	662490	24001	459482	44449
20220801-UNL327-P7-PAI97840-sup	7687991034	184794	41603	329695	67894
20220801-UNL327-P7-PAI97940-sup	4858120434	167690	28970	298757	48938
20220801-UNL327-P7-PAI99701-sup	5226367560	250809	20838	272835	34817
20220802-UNL327-P7-PAK39796-sup	8179230252	188731	43338	304176	69002
20220802-UNL327-P7-PAK43934-sup	6872642266	121626	56506	394551	84121
Supplementary figure 1f contig_length
seqname	start	end
ctg000000_np12121212	1	596533
ctg000001_np12121212	1	862972
ctg000002_np12121212	1	136144148
ctg000003_np12121212	1	43710643
ctg000004_np12121212	1	775269
ctg000005_np12121212	1	156634866
ctg000006_np12121212	1	269335
ctg000007_np12121212	1	845287
ctg000008_np12121212	1	81841320
ctg000009_np12121212	1	111358717
ctg000010_np12121212	1	74718404
ctg000011_np12121212	1	1025116
ctg000012_np12121212	1	61195232
ctg000013_np12121212	1	23301392
ctg000014_np12121212	1	1549208
ctg000015_np12121212	1	1450058
ctg000016_np12121212	1	107542740
ctg000017_np12121212	1	1045693
ctg000018_np12121212	1	104611194
ctg000019_np12121212	1	51989885
ctg000020_np12121212	1	941401
ctg000021_np12121212	1	774648
ctg000022_np12121212	1	501243
ctg000023_np12121212	1	117766921
ctg000024_np12121212	1	5526052
ctg000025_np12121212	1	392614
ctg000026_np12121212	1	486715
ctg000027_np12121212	1	681001
ctg000028_np12121212	1	72599071
ctg000029_np12121212	1	418261
ctg000030_np12121212	1	42960451
ctg000031_np12121212	1	78215474
ctg000032_np12121212	1	11332559
ctg000033_np12121212	1	405249
ctg000034_np12121212	1	810704
ctg000035_np12121212	1	514911
ctg000036_np12121212	1	192778
ctg000037_np12121212	1	31181538
ctg000038_np12121212	1	45827249
ctg000039_np12121212	1	62694922
ctg000040_np12121212	1	617645
ctg000041_np12121212	1	118760299
ctg000042_np12121212	1	47118879
ctg000043_np12121212	1	603846
ctg000044_np12121212	1	3195041
ctg000045_np12121212	1	445586
ctg000046_np12121212	1	602739
ctg000047_np12121212	1	751045
ctg000048_np12121212	1	68828617
ctg000049_np12121212	1	42327688
ctg000050_np12121212	1	698468
ctg000051_np12121212	1	768801
ctg000052_np12121212	1	70576382
ctg000053_np12121212	1	209498
ctg000054_np12121212	1	2687802
ctg000055_np12121212	1	381033
ctg000056_np12121212	1	69725337
ctg000057_np12121212	1	272661
ctg000058_np12121212	1	4063192
ctg000059_np12121212	1	320301
ctg000060_np12121212	1	320644
ctg000061_np12121212	1	119768130
ctg000062_np12121212	1	1139989
ctg000063_np12121212	1	11179075
ctg000064_np12121212	1	1052422
ctg000065_np12121212	1	2258161
ctg000066_np12121212	1	122444
ctg000067_np12121212	1	475934
ctg000068_np12121212	1	54382030
ctg000069_np12121212	1	1117266
ctg000070_np12121212	1	712752
ctg000071_np12121212	1	35199847
ctg000072_np12121212	1	15304463
ctg000073_np12121212	1	2745085
ctg000074_np12121212	1	554740
ctg000075_np12121212	1	534454
ctg000076_np12121212	1	283667
ctg000077_np12121212	1	929886
ctg000078_np12121212	1	377618
ctg000079_np12121212	1	942397
ctg000080_np12121212	1	405539
ctg000081_np12121212	1	1189933
ctg000082_np12121212	1	914467
ctg000083_np12121212	1	1332128
ctg000084_np12121212	1	194004
ctg000085_np12121212	1	424411
ctg000086_np12121212	1	17854156
ctg000087_np12121212	1	435360
ctg000088_np12121212	1	462963
ctg000089_np12121212	1	720346
ctg000090_np12121212	1	630457
ctg000091_np12121212	1	1275390
ctg000092_np12121212	1	14544714
ctg000093_np12121212	1	461675
ctg000094_np12121212	1	675677
ctg000095_np12121212	1	32449993
ctg000096_np12121212	1	591684
ctg000097_np12121212	1	34537316
ctg000098_np12121212	1	504793
ctg000099_np12121212	1	1105486
ctg000100_np12121212	1	13998689
ctg000101_np12121212	1	256168
ctg000102_np12121212	1	557712
ctg000103_np12121212	1	3480706
ctg000104_np12121212	1	1459374
ctg000105_np12121212	1	402238
ctg000106_np12121212	1	214417
ctg000107_np12121212	1	5861876
ctg000108_np12121212	1	109846
ctg000109_np12121212	1	26585971
ctg000110_np12121212	1	1344707
ctg000111_np12121212	1	45687717
ctg000112_np12121212	1	84425013
ctg000113_np12121212	1	85247565
ctg000114_np12121212	1	68414741
ctg000115_np12121212	1	64601933
ctg000116_np12121212	1	680299
ctg000117_np12121212	1	1271994
ctg000118_np12121212	1	515767
ctg000119_np12121212	1	379726
ctg000120_np12121212	1	822480
ctg000121_np12121212	1	736128
ctg000122_np12121212	1	268956
ctg000123_np12121212	1	1447303
ctg000124_np12121212	1	5758636
ctg000125_np12121212	1	243550
ctg000126_np12121212	1	209663
ctg000127_np12121212	1	561951
ctg000128_np12121212	1	964585
ctg000129_np12121212	1	509248
ctg000130_np12121212	1	430937
ctg000131_np12121212	1	250105
ctg000132_np12121212	1	233861
ctg000133_np12121212	1	162026
ctg000134_np12121212	1	308392
ctg000135_np12121212	1	206700
ctg000136_np12121212	1	337945
ctg000137_np12121212	1	54263671
ctg000138_np12121212	1	1449408
ctg000139_np12121212	1	1169515
ctg000140_np12121212	1	591494
ctg000141_np12121212	1	484215
ctg000142_np12121212	1	242244
ctg000143_np12121212	1	521048
ctg000144_np12121212	1	455470
Supplementary figure 1h contig_length
gr	n	ccs_mean	ngs_mean	ont_mean	GCratio
1	745	0.00841611	0.150295	36.8378	0.00013761
2	22	2.07636	3.43636	130.828	4.06366e-06
3	10	6.095	3.038	110.28	1.84712e-06
4	11	0.960909	0.634545	173.82	2.03183e-06
5	15	8.87867	3.75533	122.071	2.77068e-06
6	32	6.54688	15.3744	120.482	5.91078e-06
7	27	9.43333	7.53481	122.343	4.98722e-06
8	29	9.71966	7.46448	71.9321	5.35664e-06
9	24	8.80833	7.73292	66.3921	4.43309e-06
10	25	9.3872	15.198	68.06	4.6178e-06
11	20	10.773	19.304	79.9745	3.69424e-06
12	17	10.2282	21.4747	74.4376	3.1401e-06
13	25	9.7596	29.844	71.7532	4.6178e-06
14	31	11.4574	28.4358	74.3713	5.72607e-06
15	39	12.4905	34.731	102.358	7.20376e-06
16	43	13.3449	46.9226	80.1091	7.94261e-06
17	58	12.8152	43.3552	89.7303	1.07133e-05
18	77	11.0025	48.2208	76.0203	1.42228e-05
19	114	11.8429	58.9833	73.9227	2.10572e-05
20	222	11.508	73.9814	72.1482	4.1006e-05
21	559	12.0998	82.4631	74.4343	0.000103254
22	1213	12.2592	92.5804	73.5266	0.000224056
23	2523	12.3238	99.6269	74.8342	0.000466028
24	5129	12.3611	103.074	75.2523	0.000947387
25	9775	12.4242	107.491	75.3929	0.00180556
26	17752	12.441	110.707	75.4788	0.00327901
27	29326	12.516	113.401	75.8427	0.00541686
28	44927	12.5888	115.939	75.9822	0.00829855
29	64162	12.6376	117.875	76.029	0.0118515
30	85587	12.6402	119.249	76.0581	0.0158089
31	109462	12.6908	120.785	76.1871	0.0202189
32	133836	12.6891	122.285	76.1508	0.0247211
33	158198	12.7226	123.643	76.1186	0.029221
34	180922	12.7532	124.541	76.0739	0.0334184
35	200364	12.7898	125.761	76.1586	0.0370096
36	215993	12.7857	126.774	76.0443	0.0398965
37	231155	12.8291	127.782	76.0777	0.0426971
38	248775	12.831	128.64	76.1283	0.0459517
39	272478	12.892	130.552	76.6812	0.0503299
40	303900	12.9801	132.869	76.956	0.0561339
41	331438	12.9965	134.351	77.2722	0.0612205
42	330183	12.8974	134.314	76.7972	0.0609887
43	293644	13.0452	136.969	77.8877	0.0542395
44	259754	13.3054	140.32	78.8449	0.0479796
45	237902	13.2747	141.104	78.1441	0.0439433
46	222310	13.6482	146.992	79.8306	0.0410633
47	204171	15.078	176.698	88.263	0.0377128
48	183901	17.2719	194.881	98.1494	0.0339687
49	160760	16.7927	184.25	97.3739	0.0296943
50	133783	15.8996	174.455	98.0897	0.0247113
51	110142	14.7349	155.993	87.7822	0.0203445
52	93256	14.781	158.141	87.0986	0.0172255
53	76948	14.9536	163.083	88.0614	0.0142132
54	65670	15.52	178.843	93.6766	0.01213
55	56491	16.9276	196.409	95.2809	0.0104346
56	48117	16.2275	194.278	98.6148	0.00888778
57	41354	16.3823	211.037	101.488	0.00763858
58	35992	27.2502	347.943	180.648	0.00664815
59	31769	33.5867	435.449	239.491	0.00586811
60	28134	46.0619	596.339	298.912	0.00519668
61	23991	28.0291	366.994	195.454	0.00443142
62	20829	34.3657	454.304	238.187	0.00384736
63	17921	29.6031	403.722	195.763	0.00331022
64	15140	16.169	196.433	91.7128	0.00279654
65	12776	12.4743	181.62	88.612	0.00235988
66	10914	18.265	277.948	121.293	0.00201595
67	9522	33.6202	496.299	199.977	0.00175883
68	8048	45.3969	537.525	260.17	0.00148656
69	6368	12.7875	202.432	117.505	0.00117625
70	5240	13.6492	196.061	102.501	0.00096789
71	4112	14.3159	221.311	103.989	0.000759535
72	3283	15.0135	217.063	102.928	0.000606409
73	2605	20.0029	247.206	122.147	0.000481174
74	2121	18.4609	275.423	147.781	0.000391774
75	1753	22.3904	269.894	126.79	0.0003238
76	1422	16.093	227.707	120.45	0.00026266
77	1082	13.1522	214.244	92.645	0.000199858
78	839	12.8492	189.463	99.0746	0.000154973
79	691	12.9175	228.173	116.83	0.000127636
80	541	15.6435	235.231	125.077	9.99291e-05
81	410	13.5925	174.066	96.4259	7.57319e-05
82	290	19.378	306.955	165.789	5.35664e-05
83	242	18.4598	297.598	176.963	4.47003e-05
84	158	20.116	292.242	173.191	2.91845e-05
85	85	19.7459	231.685	182.185	1.57005e-05
86	47	10.2832	77.2177	69.6766	8.68146e-06
87	34	17.8906	115.628	135.441	6.2802e-06
88	14	10.4407	54.8857	70.1293	2.58597e-06
89	6	10.3617	64.6317	61.7467	1.10827e-06
90	6	10.0233	54.4033	63.7667	1.10827e-06
91	1	6.99	36.8	91.66	1.84712e-07
96	1	29.1	60170	2.71	1.84712e-07
97	3	33.3833	140056	18.1967	5.54136e-07
100	1	0	0	0	1.84712e-07

## Sheet: Supplementary Figure 2
Supplementary figure 2b
Type	Depth >= 1x	Depth >= 5x	Depth >= 10x
Hetero SNP	4716965	4714858	4698447
Hetero Indel	486094	480010	467323
Homo SNP	15992	10813	7428
Error rate by Homo SNP(%)	0.000591	0.000399	0.000274
Homo Indel	14437	10738	5298
Error rate by Homo Indel(%)	0.000533	0.000397	0.000196
Error rate by Homo Variants(%)	0.001124	0.000796	0.00047
Accuracy genome(%)	99.9989	99.9992	99.9995
Supplementary figure 2c
Assembly	Sequencing methods	Contig N50	No. of contigs	No. of Scaffold	Genome length
		(Mb)			(Gb)
NCBA_BosT1.0	ONT ultra long;	74.7	143	154	2.71
	PacBio
ARS-UCD1.2	PacBio	12	3077	2511	2.72
(GigaScience, 2020)
UOA_WB_1,	PacBio	18.8	953	509	2.65
Water buffalo
(Nat Commun, 2019)
ARS_Simm 1.0	ONT	70.8	1374	1315	2.86
(J Hered, 2021)

## Sheet: Supplementary Figure 3
Supplementary figure 3
chrname	start	end	strand	contig_name	contig_length
chr01	25373959	25406561	+	chrUn_NW_020191013v1	33191
chr01	33324269	33354685	-	chrUn_NW_020190403v1	31536
chr01	43234243	43255383	+	chrUn_NW_020191466v1	21447
chr01	121139813	121151061	+	chrUn_NW_020191244v1	20187
chr01	121296180	121323297	+	chrUn_NW_020191444v1	27157
chr02	4082	15062	-	chrUn_NW_020191205v1	18999
chr02	27989	72473	-	chrUn_NW_020190739v1	47458
chr02	32981	51325	-	chrUn_NW_020190623v1	24336
chr02	34608	54749	-	chrUn_NW_020190639v1	21096
chr02	47647	66413	-	chrUn_NW_020190623v1	24336
chr02	68449475	68469238	+	chrUn_NW_020190532v1	20025
chr02	78065774	78088145	-	chrUn_NW_020190948v1	36072
chr02	111533249	111555017	-	chrUn_NW_020192238v1	31820
chr02	135926780	135949897	-	chrUn_NW_020190409v1	23160
chr02	135969471	135983065	+	chrUn_NW_020191479v1	13564
chr03	18904345	18945775	-	chrUn_NW_020191300v1	41767
chr03	18931207	18977962	+	chrUn_NW_020191772v1	46739
chr03	22602638	22627711	-	chrUn_NW_020191468v1	29216
chr03	72403935	72424840	+	chrUn_NW_020191453v1	25133
chr03	120951438	120966642	+	chrUn_NW_020190660v1	15242
chr03	120958668	120966642	+	chrUn_NW_020190462v1	7963
chr03	122758866	122801252	+	chrUn_NW_020192258v1	67258
chr04	1	20146	+	chrUn_NW_020191177v1	29257
chr04	1	28638	-	chrUn_NW_020190228v1	35617
chr04	1	28638	-	chrUn_NW_020192235v1	41509
chr04	1	21946	-	chrUn_NW_020192253v1	26269
chr04	2363	9184	-	chrUn_NW_020190484v1	7093
chr04	4153	28831	+	chrUn_NW_020191177v1	29257
chr04	7149	19470	-	chrUn_NW_020191354v1	13845
chr04	7600	11897	-	chrUn_NW_020191732v1	4192
chr04	8027	15021	-	chrUn_NW_020191602v1	6779
chr04	10579	20145	-	chrUn_NW_020192277v1	9418
chr04	72744	86972	+	chrUn_NW_020190600v1	14037
chr04	154019	159914	-	chrUn_NW_020191049v1	5473
chr04	32932349	32948548	-	chrUn_NW_020190732v1	16111
chr04	38393829	38419248	-	chrUn_NW_020190949v1	25925
chr04	108361134	108380140	+	chrUn_NW_020190937v1	20986
chr04	108792391	108798101	+	chrUn_NW_020190204v1	5704
chr04	113200869	113219286	+	chrUn_NW_020191998v1	18394
chr04	118828793	118859388	-	chrUn_NW_020190715v1	30667
chr05	19274	24366	+	chrUn_NW_020192224v1	5160
chr05	21375	29443	-	chrUn_NW_020190453v1	8110
chr05	46645	60520	-	chrUn_NW_020192237v1	13907
chr05	47889	61574	+	chrUn_NW_020190588v1	13944
chr05	53850	63056	+	chrUn_NW_020191481v1	9493
chr05	61135	73840	-	chrUn_NW_020192179v1	15913
chr05	134410	167215	-	chrUn_NW_020191397v1	46200
chr05	134837	169840	-	chrUn_NW_020190299v1	64396
chr05	138070	169840	-	chrUn_NW_020191397v1	46200
chr05	139920	167595	+	chrUn_NW_020191056v1	27457
chr05	147791	175288	-	chrUn_NW_020190618v1	36998
chr05	39124198	39145032	-	chrUn_NW_020190992v1	22906
chr05	98553650	98581536	+	chrUn_NW_020191527v1	26794
chr05	119538437	119541546	+	chrUn_NW_020191789v1	3203
chr06	3452506	3471719	-	chrUn_NW_020191054v1	21472
chr06	8471589	8480320	+	chrUn_NW_020190253v1	8683
chr06	16293901	16304701	+	chrUn_NW_020191283v1	10808
chr06	30684285	30707562	-	chrUn_NW_020191615v1	23947
chr06	35137190	35168430	-	chrUn_NW_020191268v1	34614
chr06	51779185	51792270	-	chrUn_NW_020192164v1	23713
chr06	114732849	114763165	+	chrUn_NW_020190745v1	38080
chr06	115425035	115464845	-	chrUn_NW_020190137v1	41640
chr06	115453333	115472372	-	chrUn_NW_020192127v1	21035
chr07	95369	130547	+	chrUn_NW_020191661v1	39314
chr07	99101	120144	+	chrUn_NW_020191360v1	35972
chr07	106499	170412	-	chrUn_NW_020191846v1	93366
chr07	107833	118459	+	chrUn_NW_020190583v1	17891
chr07	112172	123147	-	chrUn_NW_020191143v1	10597
chr07	147275	159343	-	chrUn_NW_020190896v1	12305
chr07	148168	177908	-	chrUn_NW_020191665v1	41502
chr07	148628	206471	-	chrUn_NW_020191846v1	93366
chr07	151383	158243	+	chrUn_NW_020191735v1	7013
chr07	188387	218047	-	chrUn_NW_020191199v1	29283
chr07	192937	207946	-	chrUn_NW_020190152v1	15548
chr07	234979	253944	+	chrUn_NW_020190650v1	18028
chr07	272016	314979	-	chrUn_NW_020190566v1	82679
chr07	9330041	9338986	+	chrUn_NW_020190734v1	8914
chr07	11764827	11797868	+	chrUn_NW_020191289v1	33440
chr07	19426202	19449350	+	chrUn_NW_020190262v1	23707
chr07	34114927	34137969	-	chrUn_NW_020192219v1	23807
chr08	188210	197241	+	chrUn_NW_020190636v1	15633
chr08	192424	204749	+	chrUn_NW_020190636v1	15633
chr08	7387902	7427175	+	chrUn_NW_020191845v1	39258
chr08	15648487	15678701	+	chrUn_NW_020190576v1	33705
chr08	15652253	15670238	-	chrUn_NW_020190753v1	18561
chr08	20121416	20137428	-	chrUn_NW_020190724v1	19228
chr08	22649017	22694167	+	chrUn_NW_020191396v1	46816
chr08	30468685	30488489	+	chrUn_NW_020191627v1	20361
chr08	70743272	70774174	+	chrUn_NW_020191263v1	31320
chr08	70743272	70749770	-	chrUn_NW_020191192v1	6455
chr08	70839797	70900173	-	chrUn_NW_020192122v1	69815
chr08	70841405	70854347	-	chrUn_NW_020191097v1	14455
chr08	70908105	70913111	+	chrUn_NW_020190610v1	4986
chr08	70954916	70966062	-	chrUn_NW_020190213v1	11083
chr08	76778560	76793846	-	chrUn_NW_020190577v1	15189
chr09	1	26423	+	chrUn_NW_020190955v1	52508
chr09	1	28289	-	chrUn_NW_020190585v1	46408
chr09	1	28865	-	chrUn_NW_020191567v1	45967
chr09	1	28859	-	chrUn_NW_020191825v1	40485
chr09	16	28859	-	chrUn_NW_020191840v1	51180
chr09	28	28311	-	chrUn_NW_020191567v1	45967
chr09	112	18155	+	chrUn_NW_020191462v1	16440
chr09	416	28284	+	chrUn_NW_020191504v1	36047
chr09	634	21315	+	chrUn_NW_020190722v1	22162
chr09	657	20188	-	chrUn_NW_020191212v1	18121
chr09	798	28306	+	chrUn_NW_020190891v1	27858
chr09	984	17907	-	chrUn_NW_020191186v1	16681
chr09	4066	16855	+	chrUn_NW_020191042v1	13503
chr09	8968	20819	-	chrUn_NW_020190910v1	11388
chr09	9261	17048	-	chrUn_NW_020190217v1	11363
chr09	11008	20109	-	chrUn_NW_020191645v1	8166
chr09	11679	19503	+	chrUn_NW_020192032v1	7747
chr09	49532	66759	-	chrUn_NW_020190210v1	16031
chr09	54695	83987	-	chrUn_NW_020191654v1	27604
chr09	74584	147838	-	chrUn_NW_020192027v1	134960
chr09	132067	141427	-	chrUn_NW_020191018v1	8707
chr09	132461	148320	-	chrUn_NW_020190662v1	15386
chr09	145685	195029	-	chrUn_NW_020190680v1	55831
chr09	240984	254854	+	chrUn_NW_020191555v1	13968
chr09	319127	336364	+	chrUn_NW_020190921v1	17184
chr09	320490	334952	+	chrUn_NW_020190614v1	14172
chr09	324155	335602	-	chrUn_NW_020191074v1	11520
chr09	339434	375608	-	chrUn_NW_020190450v1	34596
chr09	340810	401586	-	chrUn_NW_020192218v1	60138
chr09	345856	365206	-	chrUn_NW_020191863v1	20365
chr09	352410	360986	+	chrUn_NW_020191318v1	8607
chr09	352845	363515	-	chrUn_NW_020191571v1	10674
chr09	395388	405817	+	chrUn_NW_020190504v1	10423
chr09	448155	468862	+	chrUn_NW_020190246v1	20629
chr09	450271	497027	-	chrUn_NW_020192050v1	88334
chr09	72502241	72514995	-	chrUn_NW_020190824v1	22331
chr09	87574394	87583480	+	chrUn_NW_020190940v1	8999
chr09	87600994	87611194	-	chrUn_NW_020191813v1	16358
chr09	87674886	87703489	+	chrUn_NW_020191650v1	28919
chr09	88348542	88405177	-	chrUn_NW_020190651v1	64892
chr09	88348542	88360903	-	chrUn_NW_020191813v1	16358
chr09	88634535	88652000	-	chrUn_NW_020191972v1	31729
chr10	56005	73974	+	chrUn_NW_020190944v1	17996
chr10	6798095	6812451	-	chrUn_NW_020191721v1	20172
chr10	23485211	23487770	+	chrUn_NW_020190187v1	2555
chr10	24289950	24498053	+	chrUn_NW_020191298v1	254491
chr11	1	10705	-	chrUn_NW_020190181v1	12563
chr11	199	8322	+	chrUn_NW_020192135v1	7927
chr11	15232	34707	-	chrUn_NW_020192149v1	21057
chr11	19756	33131	+	chrUn_NW_020190448v1	13476
chr11	23491	41151	+	chrUn_NW_020191301v1	16709
chr11	25283	40137	+	chrUn_NW_020190757v1	17695
chr11	285473	330373	+	chrUn_NW_020191439v1	49755
chr11	286519	316007	+	chrUn_NW_020191923v1	30062
chr11	335531	358230	+	chrUn_NW_020190875v1	34998
chr11	335531	356370	+	chrUn_NW_020190875v1	34998
chr11	335531	376825	+	chrUn_NW_020192189v1	68021
chr11	335531	350099	-	chrUn_NW_020190333v1	20529
chr11	338470	356407	+	chrUn_NW_020191227v1	28816
chr11	338646	348230	+	chrUn_NW_020191362v1	9278
chr11	343429	371976	-	chrUn_NW_020190144v1	27093
chr11	351394	373161	-	chrUn_NW_020190767v1	21300
chr11	384385	457112	-	chrUn_NW_020191180v1	74711
chr11	8677708	8697619	-	chrUn_NW_020191099v1	21373
chr11	33943250	33964732	-	chrUn_NW_020190901v1	36600
chr11	60561824	60572908	-	chrUn_NW_020190967v1	11055
chr11	85518332	85536877	-	chrUn_NW_020190986v1	26878
chr11	93526253	93539339	-	chrUn_NW_020191943v1	16046
chr11	106944442	107000038	+	chrUn_NW_020191325v1	81446
chr11	107430453	107445611	+	chrUn_NW_020190692v1	15655
chr11	107432104	107459833	-	chrUn_NW_020190791v1	48051
chr11	107451740	107458565	-	chrUn_NW_020191776v1	7328
chr11	107485500	107505876	-	chrUn_NW_020191522v1	36603
chr11	107485500	107501174	-	chrUn_NW_020191762v1	20657
chr11	107485604	107504602	-	chrUn_NW_020190735v1	22171
chr11	107485610	107499288	+	chrUn_NW_020191060v1	25625
chr11	107486588	107510045	+	chrUn_NW_020191924v1	32646
chr11	107486893	107510045	-	chrUn_NW_020191793v1	45010
chr11	107488004	107506780	+	chrUn_NW_020190666v1	28885
chr11	107492349	107508381	-	chrUn_NW_020191961v1	20989
chr12	15709	32015	-	chrUn_NW_020191548v1	16524
chr12	86005	115654	-	chrUn_NW_020191075v1	42889
chr12	95955	116513	+	chrUn_NW_020191220v1	26626
chr12	101827	106112	+	chrUn_NW_020190129v1	4329
chr12	50701637	50720734	-	chrUn_NW_020191035v1	19109
chr12	70179037	70348141	+	chrUn_NW_020190328v1	169562
chr12	70380809	70480975	+	chrUn_NW_020191239v1	98134
chr12	73103548	73136688	-	chrUn_NW_020191269v1	33114
chr12	73679650	73699967	-	chrUn_NW_020191849v1	20354
chr12	75251279	75293132	+	chrUn_NW_020190812v1	54417
chr12	92407342	92416878	+	chrUn_NW_020190220v1	15228
chr13	62033	110615	+	chrUn_NW_020191082v1	65757
chr13	69354	104210	-	chrUn_NW_020190542v1	33347
chr13	76599	129542	+	chrUn_NW_020191082v1	65757
chr13	81204	102305	+	chrUn_NW_020191394v1	21592
chr13	84092	97991	+	chrUn_NW_020190602v1	14165
chr13	95764	103644	-	chrUn_NW_020190146v1	7747
chr13	160445	177770	-	chrUn_NW_020191073v1	15568
chr13	18096692	18116690	-	chrUn_NW_020191826v1	19972
chr13	18328824	18397738	+	chrUn_NW_020191608v1	89658
chr13	44205564	44228745	-	chrUn_NW_020191328v1	23195
chr13	63013001	63031984	-	chrUn_NW_020191388v1	27004
chr14	38703	56736	-	chrUn_NW_020191895v1	30641
chr14	8983899	9004246	-	chrUn_NW_020190235v1	22682
chr14	14188196	14211700	+	chrUn_NW_020192048v1	26474
chr14	14208230	14211700	+	chrUn_NW_020191801v1	6414
chr14	14211985	14235412	-	chrUn_NW_020191774v1	23461
chr14	14212767	14217193	+	chrUn_NW_020191801v1	6414
chr14	60752841	60771887	-	chrUn_NW_020191281v1	28169
chr14	65933728	65960004	+	chrUn_NW_020190578v1	34347
chr15	287278	312342	-	chrUn_NW_020190712v1	25958
chr15	22949673	22968025	-	chrUn_NW_020190471v1	23355
chr15	76362868	76386318	-	chrUn_NW_020190898v1	27006
chr15	79183221	79192051	+	chrUn_NW_020190460v1	8779
chr16	4	152881	+	chrUn_NW_020190826v1	222249
chr16	66993	87779	+	chrUn_NW_020190809v1	21556
chr16	338580	349401	+	chrUn_NW_020191463v1	12272
chr16	6074164	6084821	+	chrUn_NW_020190286v1	16757
chr16	7314112	7322631	-	chrUn_NW_020190565v1	8483
chr16	8022705	8030711	+	chrUn_NW_020192042v1	7992
chr16	8033000	8061620	-	chrUn_NW_020191194v1	29765
chr16	8098552	8121793	-	chrUn_NW_020190269v1	36222
chr16	8257079	8315745	-	chrUn_NW_020191807v1	57554
chr16	8279171	8308149	-	chrUn_NW_020190269v1	36222
chr16	8284324	8306988	-	chrUn_NW_020191109v1	22687
chr16	8315721	8328366	-	chrUn_NW_020191123v1	13100
chr16	8367825	8386639	+	chrUn_NW_020190342v1	20561
chr16	8859995	8918701	-	chrUn_NW_020190543v1	58917
chr16	8860689	8874351	-	chrUn_NW_020190772v1	16120
chr16	9779906	9790398	+	chrUn_NW_020191507v1	10406
chr16	48081348	48093464	+	chrUn_NW_020190161v1	12027
chr17	343123	360471	-	chrUn_NW_020190422v1	32912
chr17	556605	596359	+	chrUn_NW_020191882v1	51737
chr17	561271	577252	+	chrUn_NW_020190997v1	19042
chr17	572043	586231	+	chrUn_NW_020190119v1	18927
chr17	573132	606594	+	chrUn_NW_020191319v1	34054
chr17	573156	591115	-	chrUn_NW_020190628v1	18290
chr17	577884	604339	+	chrUn_NW_020191314v1	44895
chr17	586973	600787	+	chrUn_NW_020190997v1	19042
chr17	741598	764011	+	chrUn_NW_020191302v1	21556
chr17	747463	755490	-	chrUn_NW_020191254v1	7965
chr17	754827	896447	+	chrUn_NW_020190984v1	143213
chr17	758110	768030	-	chrUn_NW_020191077v1	10076
chr17	943025	982490	-	chrUn_NW_020190659v1	40193
chr17	948990	980849	-	chrUn_NW_020191431v1	35800
chr17	950527	975459	-	chrUn_NW_020191538v1	28534
chr17	956950	984871	-	chrUn_NW_020191431v1	35800
chr17	963500	975459	-	chrUn_NW_020190128v1	15571
chr17	964584	980227	-	chrUn_NW_020192101v1	15857
chr17	964584	980227	-	chrUn_NW_020192172v1	18096
chr17	968989	1007225	+	chrUn_NW_020190751v1	38496
chr17	971450	989904	-	chrUn_NW_020191474v1	31023
chr17	971822	983358	+	chrUn_NW_020191742v1	22308
chr17	1006548	1045401	+	chrUn_NW_020190142v1	45933
chr17	1067060	1081079	-	chrUn_NW_020190730v1	12618
chr17	1138137	1153845	+	chrUn_NW_020190303v1	14670
chr17	1152827	1269253	+	chrUn_NW_020191968v1	132401
chr17	3501867	3508297	+	chrUn_NW_020192201v1	6478
chr17	15443328	15467207	+	chrUn_NW_020191905v1	23877
chr17	15443589	15467207	+	chrUn_NW_020192060v1	23354
chr17	15450383	15467913	-	chrUn_NW_020191827v1	30667
chr17	25039883	25045197	-	chrUn_NW_020190795v1	5208
chr17	45016187	45026570	-	chrUn_NW_020190243v1	13857
chr17	63406871	63430333	+	chrUn_NW_020192130v1	28374
chr17	63767333	63791221	+	chrUn_NW_020192236v1	41470
chr17	63767333	63792004	+	chrUn_NW_020192236v1	41470
chr17	66164936	66201689	+	chrUn_NW_020190865v1	45711
chr17	72055218	72069371	+	chrUn_NW_020191146v1	14075
chr17	72057287	72089172	+	chrUn_NW_020191445v1	34405
chr17	72057287	72109011	+	chrUn_NW_020191817v1	51974
chr17	72234682	72268460	-	chrUn_NW_020191371v1	33766
chr18	140391	177637	-	chrUn_NW_020191025v1	70827
chr18	149524	200039	-	chrUn_NW_020191025v1	70827
chr18	384214	460454	+	chrUn_NW_020191059v1	106786
chr18	406806	469944	+	chrUn_NW_020191059v1	106786
chr18	509601	582424	-	chrUn_NW_020191792v1	107872
chr18	526866	562391	-	chrUn_NW_020191516v1	35405
chr18	651514	667937	+	chrUn_NW_020190465v1	18934
chr18	753558	773345	-	chrUn_NW_020191311v1	29341
chr18	753644	778725	-	chrUn_NW_020191311v1	29341
chr18	805549	866691	-	chrUn_NW_020190241v1	69979
chr18	850779	917876	-	chrUn_NW_020190785v1	76543
chr18	888289	913804	+	chrUn_NW_020191733v1	24248
chr18	17372552	17397374	-	chrUn_NW_020190381v1	26967
chr18	67188101	67198273	+	chrUn_NW_020190220v1	15228
chr19	73676	80381	+	chrUn_NW_020192104v1	11483
chr19	2788354	2812193	-	chrUn_NW_020191783v1	24379
chr19	21325298	21348198	+	chrUn_NW_020191646v1	25984
chr19	26011237	26034975	+	chrUn_NW_020191585v1	23963
chr20	36368	67961	+	chrUn_NW_020190477v1	55234
chr20	138386	151191	+	chrUn_NW_020190716v1	22386
chr20	259029	308413	-	chrUn_NW_020192039v1	91352
chr20	264419	301385	-	chrUn_NW_020190529v1	42453
chr20	268517	296399	-	chrUn_NW_020190120v1	27676
chr20	274943	320851	-	chrUn_NW_020192039v1	91352
chr20	275329	291541	-	chrUn_NW_020190310v1	16494
chr20	275590	294989	+	chrUn_NW_020190932v1	36972
chr20	279077	296857	+	chrUn_NW_020190248v1	19723
chr20	280099	308235	+	chrUn_NW_020192146v1	35486
chr20	280375	301937	+	chrUn_NW_020191012v1	21742
chr20	280375	291471	+	chrUn_NW_020191983v1	11013
chr20	282374	293135	+	chrUn_NW_020190176v1	10715
chr20	282374	343371	+	chrUn_NW_020190995v1	60742
chr20	282391	320171	+	chrUn_NW_020190373v1	37139
chr20	283181	295217	+	chrUn_NW_020190192v1	12048
chr20	284400	306168	+	chrUn_NW_020190804v1	22038
chr20	284612	320855	-	chrUn_NW_020191824v1	36710
chr20	286559	309286	-	chrUn_NW_020191379v1	25913
chr20	286773	306168	+	chrUn_NW_020191523v1	22760
chr20	293263	296758	+	chrUn_NW_020191070v1	3416
chr20	296758	302115	-	chrUn_NW_020190178v1	5330
chr20	333877	358022	+	chrUn_NW_020190754v1	30508
chr20	716469	752012	+	chrUn_NW_020190486v1	35962
chr20	16986745	17004473	-	chrUn_NW_020190380v1	18013
chr20	47672496	47694205	+	chrUn_NW_020190989v1	23305
chr20	65865392	65885768	-	chrUn_NW_020191954v1	19729
chr20	70598904	70617447	+	chrUn_NW_020192070v1	18608
chr20	71614414	71631408	+	chrUn_NW_020190466v1	19569
chr21	461374	500272	+	chrUn_NW_020192192v1	38939
chr21	565709	567624	+	chrUn_NW_020191040v1	1914
chr21	8658840	8682024	-	chrUn_NW_020190481v1	25516
chr21	15199254	15222865	+	chrUn_NW_020191369v1	26821
chr21	59530349	59547345	-	chrUn_NW_020191938v1	17773
chr21	61611595	61630848	+	chrUn_NW_020190563v1	23919
chr22	17944356	17969727	-	chrUn_NW_020191993v1	26805
chr22	21276241	21293989	+	chrUn_NW_020190590v1	22792
chr22	61037684	61078343	+	chrUn_NW_020192258v1	67258
chr23	152930	171270	+	chrUn_NW_020190544v1	18475
chr23	152930	167465	+	chrUn_NW_020191380v1	14754
chr23	161084	180448	+	chrUn_NW_020192123v1	19421
chr23	389285	418631	+	chrUn_NW_020192262v1	49374
chr23	426002	498950	+	chrUn_NW_020192057v1	110905
chr23	440784	492817	-	chrUn_NW_020191668v1	59662
chr23	1625697	1642044	+	chrUn_NW_020191412v1	20496
chr24	4732177	4738037	+	chrUn_NW_020191897v1	5734
chr24	15982355	16000268	-	chrUn_NW_020190427v1	18962
chr24	36838117	36856992	-	chrUn_NW_020191061v1	19153
chr24	58032788	58047050	+	chrUn_NW_020191563v1	15023
chr24	62197171	62213537	-	chrUn_NW_020191178v1	20314
chr24	62209987	62216477	-	chrUn_NW_020190919v1	5879
chr24	62221338	62238995	-	chrUn_NW_020190584v1	17672
chr24	62243162	62261637	-	chrUn_NW_020191057v1	19446
chr24	62267035	62277349	+	chrUn_NW_020192015v1	10282
chr24	62608526	62614021	-	chrUn_NW_020191712v1	8697
chr25	247010	296197	+	chrUn_NW_020190616v1	49482
chr25	276775	299768	+	chrUn_NW_020190264v1	24813
chr25	280656	298301	+	chrUn_NW_020190270v1	32868
chr25	283422	298624	+	chrUn_NW_020190392v1	15223
chr25	284465	304033	+	chrUn_NW_020191191v1	19991
chr25	284942	304441	+	chrUn_NW_020192260v1	25252
chr25	288498	295661	+	chrUn_NW_020190562v1	7070
chr25	302524	319564	-	chrUn_NW_020190965v1	17934
chr25	364846	424618	+	chrUn_NW_020191570v1	63514
chr25	374214	402728	+	chrUn_NW_020190276v1	31749
chr25	380916	416844	-	chrUn_NW_020191207v1	30486
chr25	402322	428848	+	chrUn_NW_020190985v1	34671
chr25	487493	536078	+	chrUn_NW_020191603v1	48579
chr25	492561	541548	+	chrUn_NW_020191622v1	48767
chr25	507763	529687	-	chrUn_NW_020190513v1	21821
chr25	514470	531118	+	chrUn_NW_020190818v1	16692
chr25	516412	581255	+	chrUn_NW_020190279v1	74601
chr25	521437	547374	-	chrUn_NW_020190247v1	25893
chr25	524859	547729	-	chrUn_NW_020192041v1	22882
chr25	4031659	4048929	-	chrUn_NW_020190433v1	19220
chr26	18861	89258	-	chrUn_NW_020190394v1	68875
chr26	38226	47666	+	chrUn_NW_020190960v1	9505
chr26	315672	375612	-	chrUn_NW_020190199v1	62399
chr26	330516	359826	+	chrUn_NW_020190871v1	29252
chr26	424778	449894	+	chrUn_NW_020191718v1	25380
chr26	11843345	11859815	-	chrUn_NW_020191811v1	18299
chr26	21013823	21043470	+	chrUn_NW_020190250v1	30250
chr26	29368057	29381026	-	chrUn_NW_020190644v1	12982
chr26	51948605	51958248	+	chrUn_NW_020192198v1	11026
chr26	51956844	51968386	-	chrUn_NW_020191438v1	14363
chr27	524558	528060	-	chrUn_NW_020191429v1	3591
chr27	538742	546341	+	chrUn_NW_020191068v1	7661
chr27	542587	549792	+	chrUn_NW_020192093v1	7212
chr27	653573	669256	+	chrUn_NW_020191496v1	22773
chr27	658183	681672	-	chrUn_NW_020191799v1	21591
chr27	659862	669256	+	chrUn_NW_020191378v1	18461
chr27	665053	675928	+	chrUn_NW_020192251v1	21300
chr27	669237	678963	+	chrUn_NW_020191378v1	18461
chr27	7899040	7907263	-	chrUn_NW_020192261v1	8121
chr27	42387847	42407110	-	chrUn_NW_020190507v1	21705
chr27	47129555	47176620	+	chrUn_NW_020191467v1	89264
chr29	7465	26635	+	chrUn_NW_020190892v1	19858
chr29	1955604	1976178	+	chrUn_NW_020191851v1	29113
chr29	6784884	6831295	-	chrUn_NW_020191247v1	49068
chr29	6828620	6841401	+	chrUn_NW_020191036v1	12801
chr29	29606803	29632193	+	chrUn_NW_020190982v1	30821
chr30	4403076	4431400	-	chrUn_NW_020190531v1	28455
chr30	30488180	30990259	-	chrUn_NW_020192287v1	507144
chr30	34573116	34601465	+	chrUn_NW_020191154v1	45698
chr30	34601456	34625174	+	chrUn_NW_020191154v1	45698
chr30	34668641	34698756	+	chrUn_NW_020191862v1	32463
chr30	38733611	38753427	-	chrUn_NW_020191315v1	35052
chr30	39427454	39437535	+	chrUn_NW_020190494v1	15849
chr30	56808926	56829528	-	chrUn_NW_020190457v1	32660
chr30	56813519	56838315	-	chrUn_NW_020190457v1	32660
chr30	58406864	58410274	+	chrUn_NW_020191169v1	3397
chr30	58426445	58440096	-	chrUn_NW_020191114v1	13650
chr30	58551862	58571376	-	chrUn_NW_020190988v1	19509
chr30	58559175	58565563	+	chrUn_NW_020192076v1	6422
chr30	58572876	58586694	-	chrUn_NW_020190832v1	18810
chr30	58573349	58599383	+	chrUn_NW_020191741v1	25748
chr30	58607870	58627825	-	chrUn_NW_020191674v1	20045
chr30	58627827	58633588	+	chrUn_NW_020191357v1	5773
chr30	58632620	58649223	+	chrUn_NW_020191210v1	27326
chr30	58760401	58820349	-	chrUn_NW_020191539v1	86215
chr30	58825620	58883150	-	chrUn_NW_020190874v1	86118
chr30	59937450	59947752	+	chrUn_NW_020190832v1	18810
chr30	59955513	60012832	-	chrUn_NW_020191085v1	106634
chr30	60271621	60278793	+	chrUn_NW_020192163v1	7130
chr30	69186734	69216542	+	chrUn_NW_020190913v1	29817
chr30	69192743	69208559	+	chrUn_NW_020190961v1	15809
chr30	69192743	69204001	+	chrUn_NW_020191890v1	11215
chr30	69192743	69205620	-	chrUn_NW_020191217v1	12883
chr30	69199797	69237443	-	chrUn_NW_020191225v1	37639
chr30	69223447	69305983	-	chrUn_NW_020190594v1	83277
chr30	69660515	69691962	+	chrUn_NW_020190558v1	54906
chr30	70125070	70144560	-	chrUn_NW_020192186v1	19491
chr30	70537298	70567328	+	chrUn_NW_020191746v1	30030
chr30	70657870	70716584	+	chrUn_NW_020191161v1	60176
chr30	70746871	70781474	-	chrUn_NW_020191901v1	34142
chr30	91184710	91200452	-	chrUn_NW_020190646v1	15738
chr30	91747895	91772996	-	chrUn_NW_020191900v1	25047
chr30	99507095	99521344	+	chrUn_NW_020190135v1	13811
chr30	99564149	99591614	+	chrUn_NW_020191829v1	24671
chr30	105488876	105505406	-	chrUn_NW_020191836v1	25623
chr30	105506043	105513553	-	chrUn_NW_020190502v1	8160
chr30	105658712	105672766	-	chrUn_NW_020191873v1	14003
chr30	105809329	105820438	-	chrUn_NW_020192017v1	11261
chr30	105992667	106012863	-	chrUn_NW_020191450v1	20206
chr30	130413948	130627705	-	chrUn_NW_020191494v1	285805
chr30	130480179	130512944	-	chrUn_NW_020191105v1	32757
chr30	130491874	130533161	-	chrUn_NW_020190517v1	41463
chr30	130496342	130550081	+	chrUn_NW_020190998v1	53813
chr30	130648610	130670573	+	chrUn_NW_020192131v1	21949
chr30	130673801	130693868	+	chrUn_NW_020190975v1	23508
chr30	130846736	130886264	+	chrUn_NW_020191370v1	74955
chr30	130954687	130973024	-	chrUn_NW_020191691v1	30676
chr30	135613875	135632771	+	chrUn_NW_020190372v1	18843
chr30	135918619	135981222	+	chrUn_NW_020190421v1	94519
chr30	158937565	158944481	-	chrUn_NW_020190958v1	7771
chr30	158961285	158993367	-	chrUn_NW_020191118v1	31865
chr30	161171477	161180234	-	chrUn_NW_020191233v1	7924
chr30	161485105	161572693	+	chrUn_NW_020192147v1	159420
chr30	161562590	161737912	+	chrUn_NW_020190379v1	175396
chr30	162285345	162375383	+	chrUn_NW_020192147v1	159420
chr30	162418938	162448383	-	chrUn_NW_020192228v1	30000
chr08	70773008	70859416	+	chrUn_NW_020192051v1_80700_167256	86557
chr09	88036026	88063926	+	chrUn_NW_020190741v1_33220_80466	47247
chr09	88248684	88277713	+	chrUn_NW_020190741v1_93101_122137	29037
chr09	88527443	88563692	+	chrUn_NW_020190741v1_33220_80466	47247
chr09	88565166	88577803	-	chrUn_NW_020190741v1_80567_93075	12509
chr12	73677924	74186872	-	chrUn_NW_020190994v1_442989_1087735	644747
chr12	74284377	74625636	+	chrUn_NW_020192012v1_1_666481	666481
chr12	75245724	75271134	+	chrUn_NW_020191238v1_1_25396	25396
chr12	76014395	76077358	+	chrUn_NW_020191148v1_62940_154257	91318
chr13	11718694	11773702	-	chrUn_NW_020191223v1_100892_207169	106278
chr16	7241566	7272651	+	chrUn_NW_020192254v1_1_30974	30974
chr16	7363257	7424425	-	chrUn_NW_020190467v1_83431_144580	61150
chr16	7383913	7392420	-	chrUn_NW_020190467v1_74793_83330	8538
chr16	8127831	8230202	-	chrUn_NW_020192254v1_164436_349108	184673
chr16	8556725	8622076	-	chrUn_NW_020190467v1_1_74692	74692
chr16	8656884	8709844	-	chrUn_NW_020192254v1_349209_439192	89984
chr16	8874970	8950606	+	chrUn_NW_020192254v1_31075_164335	133261
chr16	8949189	9090286	+	chrUn_NW_020192254v1_164436_349108	184673
chr20	378016	577284	-	chrUn_NW_020190851v1_63937_424391	360455
chr20	557636	621293	-	chrUn_NW_020190851v1_1_63836	63836
chr30	20777870	20918060	+	chrUn_NW_020192290v1_228780_439290	210511
chr30	21042715	25238248	-	chrUn_NW_020192292v1_5011197_9309904	4298708
chr30	25246866	26149409	-	chrUn_NW_020192292v1_4109870_5011096	901227
chr30	58618436	58640365	-	chrUn_NW_020191822v1_83141_105224	22084
chr30	58730471	58747437	+	chrUn_NW_020191822v1_23965_42285	18321
chr30	58741646	58765573	-	chrUn_NW_020191822v1_1_23939	23939
chr30	58915192	59001469	+	chrUn_NW_020192125v1_1_139099	139099
chr30	69288316	69322589	+	chrUn_NW_020190613v1_1_35832	35832
chr30	69306138	69353239	-	chrUn_NW_020190613v1_35858_82968	47111
chr30	91423661	91499441	+	chrUn_NW_020191050v1_13225_127510	114286
chr30	103227658	103267609	+	chrUn_NW_020190953v1_19529_60059	40531
chr30	104792293	104818633	+	chrUn_NW_020192288v1_1_26409	26409
chr30	104926305	105050394	-	chrUn_NW_020190496v1_145452_340813	195362
chr30	105652388	105704566	-	chrUn_NW_020192288v1_277940_330107	52168
chr30	105896707	105977130	-	chrUn_NW_020192288v1_116726_200932	84207
chr30	130587568	130711509	+	chrUn_NW_020191195v1_53673_219947	166275
chr30	130793188	130846735	-	chrUn_NW_020191195v1_1_53572	53572
chr30	134923412	135484875	-	chrUn_NW_020192291v1_555720_1124660	568941
chr30	135468893	135534022	-	chrUn_NW_020192291v1_137680_227977	90298
chr30	135548842	135578002	-	chrUn_NW_020192291v1_97010_137579	40570
chr30	135566068	135585983	+	chrUn_NW_020192291v1_1_19906	19906
chr30	135593193	135640856	+	chrUn_NW_020192291v1_47745_96984	49240
chr30	135605041	135632771	-	chrUn_NW_020192291v1_20007_47644	27638
chr30	135621066	135753005	+	chrUn_NW_020192291v1_380794_555619	174826
chr30	135760495	135806833	-	chrUn_NW_020192291v1_326830_373147	46318
chr30	135821776	135919350	+	chrUn_NW_020192291v1_228003_326729	98727
chr30	136029522	136036931	-	chrUn_NW_020192291v1_373248_380693	7446
chr30	136104587	136206661	+	chrUn_NW_020192291v1_380794_555619	174826
chr30	152563830	152897626	+	chrUn_NW_020192294v1_1_623442	623442
chr30	153218189	153409283	+	chrUn_NW_020192294v1_623468_986051	362584
Scaffold10	198740	237650	+	chrUn_NW_020190675v1_1_41828	41828
Scaffold17	316788	355256	-	chrUn_NW_020190675v1_188911_235832	46922
Scaffold39	68338	150700	+	chrUn_NW_020190496v1_23442_145426	121985
Scaffold44	151291	199414	-	chrUn_NW_020191411v1_28436_78915	50480

## Sheet: Supplementary Figure 4
Supplementary Figure 4
x	niu	M.musculus	Caprinae	Bovine	H.sapiens
0	0	0	0	0	0
200	0.532334	0.540929	0.330209	0.404088	2.635
400	7.28017	6.34324	5.61841	6.10887	9.07
600	9.29121	9.90999	8.89623	9.51747	9.87
800	9.80382	11.3172	10.1102	10.107	9.605
1000	14.8216	15.8982	14.2281	14.8467	10.96
1200	9.6461	9.39864	10.0908	10.1165	9.255
1400	8.05895	7.5561	8.40577	8.20062	7.605
1600	7.06822	7.3279	7.42	7.06917	7.24
1800	5.57472	4.99514	5.94862	5.48134	5.58
2000	4.27346	3.9809	4.28786	4.20727	4.095
2200	3.56861	3.47378	3.71971	3.66532	3.7
2400	3.03628	2.88636	3.1904	3.02353	2.92
2600	2.31171	2.65393	2.44258	2.39601	2.375
2800	2.01104	2.05807	2.11722	2.01093	2.04
3000	1.58222	1.42416	1.58792	1.59734	1.705
3200	1.38013	1.29316	1.51508	1.41669	1.485
3400	1.29633	1.11144	1.32569	1.2503	1.285
3600	1.04988	0.988886	1.12174	1.11719	1.08
3800	0.946372	0.895913	0.878939	0.912764	0.96
4000	0.680205	0.621223	0.767251	0.722605	0.645
4200	0.635844	0.566285	0.636138	0.603756	0.6
4400	0.571767	0.485991	0.631282	0.579986	0.6
4600	0.433754	0.388793	0.441898	0.475398	0.425
4800	0.384464	0.329629	0.373913	0.351795	0.33
5000	0.315457	0.266238	0.373913	0.375565	0.34
5200	0.30067	0.329629	0.276793	0.280485	0.325
5400	0.261238	0.270464	0.267081	0.247207	0.275
5600	0.261238	0.25356	0.271937	0.280485	0.31
5800	0.285883	0.207074	0.310785	0.266223	0.25
6000	0.162658	0.245108	0.233089	0.232945	0.23
6200	0.162658	0.164814	0.194241	0.133111	0.2
6400	0.20209	0.14791	0.150537	0.166389	0.13
6600	0.133084	0.122554	0.155393	0.171143	0.125
6800	0.103509	0.101424	0.126256	0.11885	0.13
7000	0.138013	0.122554	0.126256	0.133111	0.09
7200	0.0788644	0.0718421	0.106832	0.0760637	0.12
7400	0.108438	0.0887461	0.0728403	0.0998336	0.1
7600	0.0887224	0.0845201	0.0874083	0.0665557	0.09
7800	0.113368	0.0971982	0.1214	0.109342	0.1
8000	0.0739353	0.0507121	0.0776963	0.0808177	0.08

[truncated: 9 more sheets: Supplementary Figure 5, Supplementary Figure 7, Supplementary Figure 9, Supplementary Figure 11, Supplementary Figure 12, Supplementary Figure 13, Supplementary Figure 14, Supplementary Figure 15, Supplementary Figure 16]
